# Supplementary material for: Antibacterial activity and mechanism of sanguinarine against Staphylococcus aureus by interfering with the permeability of the cell wall and membrane and inducing bacterial ROS production
Source: Front Vet Sci. 2023 Mar 30;10:1121082. doi: 10.3389/fvets.2023.1121082 (PMC10101331; doi:10.3389/fvets.2023.1121082)
Supplement: Supplementary file 1 [file Data_Sheet_1.ZIP]

Archive with 15 entries (11 files):
- Frontiers_raw data for Figure 1 and Table1-Gu Yeqing/
- Frontiers_raw data for Figure 1 and Table1-Gu Yeqing/Figure 1/
- Frontiers_raw data for Figure 1 and Table1-Gu Yeqing/Figure 1/0 × MIC.jpg
- Frontiers_raw data for Figure 1 and Table1-Gu Yeqing/Figure 1/1 × MIC.jpg
- Frontiers_raw data for Figure 1 and Table1-Gu Yeqing/Figure 1/2 × MIC.jpg
- Frontiers_raw data for Figure 1 and Table1-Gu Yeqing/Figure 1/4 × MIC.jpg
- Frontiers_raw data for Figure 1 and Table1-Gu Yeqing/Figure 1/8 × MIC.jpg
- Frontiers_raw data for Figure 1 and Table1-Gu Yeqing/Figure 1/MIC and MBC/
- Frontiers_raw data for Figure 1 and Table1-Gu Yeqing/Figure 1/MIC and MBC/MIC images.docx
- Frontiers_raw data for Figure 1 and Table1-Gu Yeqing/Figure 1/The Bactericidal Activity Curve.pzfx.pzfx
- Frontiers_raw data for Figure 1 and Table1-Gu Yeqing/Table 1/
- Frontiers_raw data for Figure 1 and Table1-Gu Yeqing/Table 1/Inhibitory Zone Diameter.xlsx
- Frontiers_raw data for Figure 1 and Table1-Gu Yeqing/Table 1/Inhibitory Zone Image 1.jpg
- Frontiers_raw data for Figure 1 and Table1-Gu Yeqing/Table 1/Inhibitory Zone Image 2.jpg
- Frontiers_raw data for Figure 1 and Table1-Gu Yeqing/Table 1/Inhibitory Zone Image 3.jpg
