# Supplementary material for: Antibacterial activity and mechanism of sanguinarine against Staphylococcus aureus by interfering with the permeability of the cell wall and membrane and inducing bacterial ROS production
Source: Front Vet Sci. 2023 Mar 30;10:1121082. doi: 10.3389/fvets.2023.1121082 (PMC10101331; doi:10.3389/fvets.2023.1121082)
Supplement: Supplementary file 1 [file Data_Sheet_1.ZIP › Frontiers_raw data for Figure 1 and Table1-Gu Yeqing/Table 1/Inhibitory Zone Diameter.xlsx]

## Sheet: Sheet1
name	+	1	2	3	-
	5 mg/mL CTC	250 μg/mL SGCH	500 μg/mL SGCH	1000 μg/mL SGCH	0.3% DMSO
	29	11	13	16	0
	30	12	13.5	16	0
	30	11	13	15.5	0
	30	11.5	14.5	15.5	0
	28	11.5	14	15	0
	29.5	12	14.5	16	0
mean values	0.801041	0.447214	0.689202	0.408248	0
standard deviation	29.4167	11.5	13.75	15.6667	0
mean ± SD	29.42±0.80	11.50±0.45	13.75±0.69	15.67±0.41	0±0
