# Supplementary material for: Antibacterial activity and mechanism of sanguinarine against Staphylococcus aureus by interfering with the permeability of the cell wall and membrane and inducing bacterial ROS production
Source: Front Vet Sci. 2023 Mar 30;10:1121082. doi: 10.3389/fvets.2023.1121082 (PMC10101331; doi:10.3389/fvets.2023.1121082)
Supplement: Supplementary file 2 [file Data_Sheet_2.ZIP]

Archive with 39 entries (31 files):
- Frontiers_raw data for Figure 2-5-Gu Yeqing/
- Frontiers_raw data for Figure 2-5-Gu Yeqing/Figure 2/
- Frontiers_raw data for Figure 2-5-Gu Yeqing/Figure 2/(A)0 × MIC.tif
- Frontiers_raw data for Figure 2-5-Gu Yeqing/Figure 2/(B)2 × MIC.tif
- Frontiers_raw data for Figure 2-5-Gu Yeqing/Figure 2/(C)4 × MIC.tif
- Frontiers_raw data for Figure 2-5-Gu Yeqing/Figure 2/(D)8 × MIC.tif
- Frontiers_raw data for Figure 2-5-Gu Yeqing/Figure 3/
- Frontiers_raw data for Figure 2-5-Gu Yeqing/Figure 3/(A)AKP Activity/
- Frontiers_raw data for Figure 2-5-Gu Yeqing/Figure 3/(A)AKP Activity/AKP 0h.xlsx
- Frontiers_raw data for Figure 2-5-Gu Yeqing/Figure 3/(A)AKP Activity/AKP 12h.xlsx
- Frontiers_raw data for Figure 2-5-Gu Yeqing/Figure 3/(A)AKP Activity/AKP 24h.xlsx
- Frontiers_raw data for Figure 2-5-Gu Yeqing/Figure 3/(A)AKP Activity/AKP 6h.xlsx
- Frontiers_raw data for Figure 2-5-Gu Yeqing/Figure 3/(A)AKP Activity/AKP Activity.pzfx.pzfx
- Frontiers_raw data for Figure 2-5-Gu Yeqing/Figure 3/(B)and(C)ATP Activity/
- Frontiers_raw data for Figure 2-5-Gu Yeqing/Figure 3/(B)and(C)ATP Activity/ATP 0h.xlsx
- Frontiers_raw data for Figure 2-5-Gu Yeqing/Figure 3/(B)and(C)ATP Activity/ATP 12h.xlsx
- Frontiers_raw data for Figure 2-5-Gu Yeqing/Figure 3/(B)and(C)ATP Activity/ATP 24h.xlsx
- Frontiers_raw data for Figure 2-5-Gu Yeqing/Figure 3/(B)and(C)ATP Activity/ATP 6h.xlsx
- Frontiers_raw data for Figure 2-5-Gu Yeqing/Figure 3/(B)and(C)ATP Activity/Ca2+Mg2+-ATP Activity.pzfx.pzfx
- Frontiers_raw data for Figure 2-5-Gu Yeqing/Figure 3/(B)and(C)ATP Activity/Na+K+-ATP Activity.pzfx.pzfx
- Frontiers_raw data for Figure 2-5-Gu Yeqing/Figure 3/(D)FDA/
- Frontiers_raw data for Figure 2-5-Gu Yeqing/Figure 3/(D)FDA/FDA 0h.xlsx
- Frontiers_raw data for Figure 2-5-Gu Yeqing/Figure 3/(D)FDA/FDA 12h.xlsx
- Frontiers_raw data for Figure 2-5-Gu Yeqing/Figure 3/(D)FDA/FDA 24h.xlsx
- Frontiers_raw data for Figure 2-5-Gu Yeqing/Figure 3/(D)FDA/FDA 6h.xlsx
- Frontiers_raw data for Figure 2-5-Gu Yeqing/Figure 3/(D)FDA/FDA.pzfx.pzfx
- Frontiers_raw data for Figure 2-5-Gu Yeqing/Figure 4/
- Frontiers_raw data for Figure 2-5-Gu Yeqing/Figure 4/ROS 8.16 30min.xlsx
- Frontiers_raw data for Figure 2-5-Gu Yeqing/Figure 4/ROS 8.18 10min.xlsx
- Frontiers_raw data for Figure 2-5-Gu Yeqing/Figure 4/ROS 8.19 20min.xlsx
- Frontiers_raw data for Figure 2-5-Gu Yeqing/Figure 4/ROS.origin.opju
- Frontiers_raw data for Figure 2-5-Gu Yeqing/Figure 4/ROS.pzfx.pzfx
- Frontiers_raw data for Figure 2-5-Gu Yeqing/Figure 5/
- Frontiers_raw data for Figure 2-5-Gu Yeqing/Figure 5/0 × MIC dark.tif
- Frontiers_raw data for Figure 2-5-Gu Yeqing/Figure 5/0 × MIC light.tif
- Frontiers_raw data for Figure 2-5-Gu Yeqing/Figure 5/0 × MIC merged.tif
- Frontiers_raw data for Figure 2-5-Gu Yeqing/Figure 5/8 × MIC dark.tif
- Frontiers_raw data for Figure 2-5-Gu Yeqing/Figure 5/8 × MIC light.tif
- Frontiers_raw data for Figure 2-5-Gu Yeqing/Figure 5/8 × MIC merged.tif
