# Supplementary material for: Antibacterial activity and mechanism of sanguinarine against Staphylococcus aureus by interfering with the permeability of the cell wall and membrane and inducing bacterial ROS production
Source: Front Vet Sci. 2023 Mar 30;10:1121082. doi: 10.3389/fvets.2023.1121082 (PMC10101331; doi:10.3389/fvets.2023.1121082)
Supplement: Supplementary file 2 [file Data_Sheet_2.ZIP › Frontiers_raw data for Figure 2-5-Gu Yeqing/Figure 3/(A)AKP Activity/AKP 0h.xlsx]

## Sheet: Absorbance Values
Results
AKP 0h.skax
2022/8/25 11:10:15
Absorbance
520 nm
Plate 1
Absorbance values	1	2	3	4	5	6	7	8	9	10	11	12
A	0.0977	0.0918	0.0928	0.0831
B	0.0871	0.0884	0.0884	2.2137
C	0.0893	0.0893	0.0928
D	0.0994	0.1003	0.0998
E
F
G
H
Sample	1	2	3	4	5	6	7	8	9	10	11	12
A	0xMIC 1	0xMIC 2	0xMIC 3	Blank
B	2xMIC 1	2xMIC 2	2xMIC 3	Standard
C	4xMIC 1	4xMIC 2	4xMIC 3
D	8xMIC 1	8xMIC 2	8xMIC 3
E
F
G
H
Autoloading range A1 - M28

## Sheet: Results Summary
Results Summary
Regular
Plate	Hole	Group	Sample	Absorbance (520nm)
Plate 1	A01	Group 1	0xMIC 1	0.0977
Plate 1	B01	Group 1	2xMIC 1	0.0871
Plate 1	C01	Group 1	4xMIC 1	0.0893
Plate 1	D01	Group 1	8xMIC 1	0.0994
Plate 1	A02	Group 1	0xMIC 2	0.0918
Plate 1	B02	Group 1	2xMIC 2	0.0884
Plate 1	C02	Group 1	4xMIC 2	0.0893
Plate 1	D02	Group 1	8xMIC 2	0.1003
Plate 1	A03	Group 1	0xMIC 3	0.0928
Plate 1	B03	Group 1	2xMIC 3	0.0884
Plate 1	C03	Group 1	4xMIC 3	0.0928
Plate 1	D03	Group 1	8xMIC 3	0.0998
Plate 1	A04	Group 1	Blank	0.0831
Plate 1	B04	Group 1	Standard	2.2137

## Sheet: Basic Information
Basic Information
	Software Version			SkanIt Software 6.0.1 for Microplate Readers RE, ver. 6.0.1.6
	Optical Response Compensation			Yes

## Sheet: Program Information
Program Information
	Program Name			AKP 0h.skax
	Software Version			SkanIt Software for Microplate Readers RE, ver. 6.0.1.6
	Execution time			2022/8/25 11:10:15
	User			WIN-8Q3JLT2I306\Administrator

## Sheet: Instrument Information
Instrument Information
	Name			Multiskan Sky
	ESW Version			1.00.58
	Serial No.			1530-800673
	Instrument Module
		Incubator		Yes
		Colorimetric cups		No

## Sheet: Program Settings
Program Settings
Absorbance
	Wavelength[nm]			520
	Display transmittance			No
	Measurement Mode			Fast
	Optical range correction			No

## Sheet: Run Log
Run Log
	Time	Events	Information
	2022/8/25 11:10:16	Procedures AKP 0h.skax Launched
	2022/8/25 11:10:16	Temperature	24.0°C
	2022/8/25 11:10:16	Step Absorbance Activated
	2022/8/25 11:10:19	Steps Absorbance Ended
	2022/8/25 11:10:19	Temperature	24.0°C
	2022/8/25 11:10:23	Procedures AKP 0h.skax Ended

## Sheet: Plate Layout
Name	Plate 1
Board type formwork	ANSI/SBS Standard, 96-well
	1	2	3	4	5	6	7	8	9	10	11	12
A	0xMIC 1	0xMIC 2	0xMIC 3	Blank
	Group 1	Group 1	Group 1	Group 1
	1:1	1:1	1:1	1:1
B	2xMIC 1	2xMIC 2	2xMIC 3	Standard
	Group 1	Group 1	Group 1	Group 1
	1:1	1:1	1:1	0
C	4xMIC 1	4xMIC 2	4xMIC 3
	Group 1	Group 1	Group 1
	1:1	1:1	1:1
D	8xMIC 1	8xMIC 2	8xMIC 3
	Group 1	Group 1	Group 1
	1:1	1:1	1:1
E
F
G
H
