# Supplementary material for: Antibacterial activity and mechanism of sanguinarine against Staphylococcus aureus by interfering with the permeability of the cell wall and membrane and inducing bacterial ROS production
Source: Front Vet Sci. 2023 Mar 30;10:1121082. doi: 10.3389/fvets.2023.1121082 (PMC10101331; doi:10.3389/fvets.2023.1121082)
Supplement: Supplementary file 2 [file Data_Sheet_2.ZIP › Frontiers_raw data for Figure 2-5-Gu Yeqing/Figure 3/(B)and(C)ATP Activity/ATP 0h.xlsx]

## Sheet: Absorbance Values
Results
ATP 0h.skax
2022/9/20 11:35:42
Absorbance
636 nm
Plate 1
Absorbance values	1	2	3	4	5	6	7	8	9	10	11	12
A	0.1191	0.1155	0.1213	0.1172	0.1173	0.1117	0.1147	0.115	0.1151	0.1161
B	0.1552	0.1739	0.1612	0.1608	0.1604	0.156	0.1599	0.1563	0.1583	0.1574
C	0.1753	0.1791	0.1789	0.1817	0.1802	0.1737	0.1785	0.1793	0.1812	0.1808
D	0.306	0.3204	0.3178	0.316	0.3181	0.3036	0.3164	0.317	0.3169	0.3116
E	0.1128	0.1153	0.1153	0.1163	0.1162
F	0.1525	0.1594	0.1575	0.1565	0.1545	0.0581	0.0589	0.061
G	0.1698	0.1792	0.178	0.1748	0.176	0.1611	0.1572	0.157	0.1567
H	0.3102	0.3085	0.3106	0.3033	0.298
Sample	1	2	3	4	5	6	7	8	9	10	11	12
A	Na 0xMIC	Na 0xMIC	Na 0xMIC	Na 0xMIC	Na 0xMIC	Control 0x	Control 0x	Control 0x	Control 0x	Control 0x
B	Na 2xMIC	Na 2xMIC	Na 2xMIC	Na 2xMIC	Na 2xMIC	Control 2x	Control 2x	Control 2x	Control 2x	Control 2x
C	Na 4xMIC	Na 4xMIC	Na 4xMIC	Na 4xMIC	Na 4xMIC	Control 4x	Control 4x	Control 4x	Control 4x	Control 4x
D	Na 8xMIC	Na 8xMIC	Na 8xMIC	Na 8xMIC	Na 8xMIC	Control 8x	Control 8x	Control 8x	Control 8x	Control 8x
E	Ca 0xMIC	Ca 0xMIC	Ca 0xMIC	Ca 0xMIC	Ca 0xMIC
F	Ca 2xMIC	Ca 2xMIC	Ca 2xMIC	Ca 2xMIC	Ca 2xMIC	Blank	Blank	Blank
G	Ca 4xMIC	Ca 4xMIC	Ca 4xMIC	Ca 4xMIC	Ca 4xMIC	Standard	Standard	Standard	Standard
H	Ca 8xMIC	Ca 8xMIC	Ca 8xMIC	Ca 8xMIC	Ca 8xMIC
Autoloading range A1 - M28

## Sheet: Results Summary
Results Summary
Regular
Plate	Hole	Group	Sample	Absorbance (636nm)
Plate 1	A01	Group 1	Na 0xMIC	0.1191
Plate 1	B01	Group 1	Na 2xMIC	0.1552
Plate 1	C01	Group 1	Na 4xMIC	0.1753
Plate 1	D01	Group 1	Na 8xMIC	0.306
Plate 1	E01	Group 1	Ca 0xMIC	0.1128
Plate 1	F01	Group 1	Ca 2xMIC	0.1525
Plate 1	G01	Group 1	Ca 4xMIC	0.1698
Plate 1	H01	Group 1	Ca 8xMIC	0.3102
Plate 1	A02	Group 1	Na 0xMIC	0.1155
Plate 1	B02	Group 1	Na 2xMIC	0.1739
Plate 1	C02	Group 1	Na 4xMIC	0.1791
Plate 1	D02	Group 1	Na 8xMIC	0.3204
Plate 1	E02	Group 1	Ca 0xMIC	0.1153
Plate 1	F02	Group 1	Ca 2xMIC	0.1594
Plate 1	G02	Group 1	Ca 4xMIC	0.1792
Plate 1	H02	Group 1	Ca 8xMIC	0.3085
Plate 1	A03	Group 1	Na 0xMIC	0.1213
Plate 1	B03	Group 1	Na 2xMIC	0.1612
Plate 1	C03	Group 1	Na 4xMIC	0.1789
Plate 1	D03	Group 1	Na 8xMIC	0.3178
Plate 1	E03	Group 1	Ca 0xMIC	0.1153
Plate 1	F03	Group 1	Ca 2xMIC	0.1575
Plate 1	G03	Group 1	Ca 4xMIC	0.178
Plate 1	H03	Group 1	Ca 8xMIC	0.3106
Plate 1	A04	Group 1	Na 0xMIC	0.1172
Plate 1	B04	Group 1	Na 2xMIC	0.1608
Plate 1	C04	Group 1	Na 4xMIC	0.1817
Plate 1	D04	Group 1	Na 8xMIC	0.316
Plate 1	E04	Group 1	Ca 0xMIC	0.1163
Plate 1	F04	Group 1	Ca 2xMIC	0.1565
Plate 1	G04	Group 1	Ca 4xMIC	0.1748
Plate 1	H04	Group 1	Ca 8xMIC	0.3033
Plate 1	A05	Group 1	Na 0xMIC	0.1173
Plate 1	B05	Group 1	Na 2xMIC	0.1604
Plate 1	C05	Group 1	Na 4xMIC	0.1802
Plate 1	D05	Group 1	Na 8xMIC	0.3181
Plate 1	E05	Group 1	Ca 0xMIC	0.1162
Plate 1	F05	Group 1	Ca 2xMIC	0.1545
Plate 1	G05	Group 1	Ca 4xMIC	0.176
Plate 1	H05	Group 1	Ca 8xMIC	0.298
Plate 1	A06	Group 1	Control	0.1117
Plate 1	B06	Group 1	Control	0.156
Plate 1	C06	Group 1	Control	0.1737
Plate 1	D06	Group 1	Control	0.3036
Plate 1	F06	Group 1	Blank	0.0581
Plate 1	G06	Group 1	Standard	0.1611
Plate 1	A07	Group 1	Control	0.1147
Plate 1	B07	Group 1	Control	0.1599
Plate 1	C07	Group 1	Control	0.1785
Plate 1	D07	Group 1	Control	0.3164
Plate 1	F07	Group 1	Blank	0.0589
Plate 1	G07	Group 1	Standard	0.1572
Plate 1	A08	Group 1	Control	0.115
Plate 1	B08	Group 1	Control	0.1563
Plate 1	C08	Group 1	Control	0.1793
Plate 1	D08	Group 1	Control	0.317
Plate 1	F08	Group 1	Blank	0.061
Plate 1	G08	Group 1	Standard	0.157
Plate 1	A09	Group 1	Control	0.1151
Plate 1	B09	Group 1	Control	0.1583
Plate 1	C09	Group 1	Control	0.1812
Plate 1	D09	Group 1	Control	0.3169
Plate 1	G09	Group 1	Standard	0.1567
Plate 1	A10	Group 1	Control	0.1161
Plate 1	B10	Group 1	Control	0.1574
Plate 1	C10	Group 1	Control	0.1808
Plate 1	D10	Group 1	Control	0.3116

## Sheet: Basic Information
Basic Information
	Software Version			SkanIt Software 6.0.1 for Microplate Readers RE, ver. 6.0.1.6
	Optical Response Compensation			Yes

## Sheet: Program Information
Program Information
	Program Name			ATP 0h.skax
	Software Version			SkanIt Software for Microplate Readers RE, ver. 6.0.1.6
	Execution time			2022/9/20 11:35:42
	User			WIN-8Q3JLT2I306\Administrator

## Sheet: Instrument Information
Instrument Information
	Name			Multiskan Sky
	ESW Version			1.00.58
	Serial No.			1530-800673
	Instrument Module
		Incubator		Yes
		Colorimetric cups		No

## Sheet: Program Settings
Program Settings
Absorbance
	Wavelength[nm]			636
	Display transmittance			No
	Measurement Mode			Fast
	Optical range correction			No

## Sheet: Run Log
Run Log
	Time	Events	Information
	2022/9/20 11:35:42	Procedures ATP 0h.skax Launched
	2022/9/20 11:35:42	Temperature	23.8°C
	2022/9/20 11:35:42	Step Absorbance Activated
	2022/9/20 11:35:49	Steps Absorbance Ended
	2022/9/20 11:35:49	Temperature	23.9°C
	2022/9/20 11:35:52	Procedures ATP 0h.skax Ended

## Sheet: Plate Layout
Name	Plate 1
Board type formwork	ANSI/SBS Standard, 96-well
	1	2	3	4	5	6	7	8	9	10	11	12
A	Na 0xMIC	Na 0xMIC	Na 0xMIC	Na 0xMIC	Na 0xMIC	Control 0x	Control 0x	Control 0x	Control 0x	Control 0x
	Group 1	Group 1	Group 1	Group 1	Group 1	Group 1	Group 1	Group 1	Group 1	Group 1
	1:1	1:1	1:1	1:1	1:1	1:1	1:1	1:1	1:1	1:1
B	Na 2xMIC	Na 2xMIC	Na 2xMIC	Na 2xMIC	Na 2xMIC	Control 2x	Control 2x	Control 2x	Control 2x	Control 2x
	Group 1	Group 1	Group 1	Group 1	Group 1	Group 1	Group 1	Group 1	Group 1	Group 1
	1:1	1:1	1:1	1:1	1:1	1:1	1:1	1:1	1:1	1:1
C	Na 4xMIC	Na 4xMIC	Na 4xMIC	Na 4xMIC	Na 4xMIC	Control 4x	Control 4x	Control 4x	Control 4x	Control 4x
	Group 1	Group 1	Group 1	Group 1	Group 1	Group 1	Group 1	Group 1	Group 1	Group 1
	1:1	1:1	1:1	1:1	1:1	1:1	1:1	1:1	1:1	1:1
D	Na 8xMIC	Na 8xMIC	Na 8xMIC	Na 8xMIC	Na 8xMIC	Control 8x	Control 8x	Control 8x	Control 8x	Control 8x
	Group 1	Group 1	Group 1	Group 1	Group 1	Group 1	Group 1	Group 1	Group 1	Group 1
	1:1	1:1	1:1	1:1	1:1	1:1	1:1	1:1	1:1	1:1
E	Ca 0xMIC	Ca 0xMIC	Ca 0xMIC	Ca 0xMIC	Ca 0xMIC
	Group 1	Group 1	Group 1	Group 1	Group 1
	1:1	1:1	1:1	1:1	1:1
F	Ca 2xMIC	Ca 2xMIC	Ca 2xMIC	Ca 2xMIC	Ca 2xMIC	Blank	Blank	Blank
	Group 1	Group 1	Group 1	Group 1	Group 1	Group 1	Group 1	Group 1
	1:1	1:1	1:1	1:1	1:1
G	Ca 4xMIC	Ca 4xMIC	Ca 4xMIC	Ca 4xMIC	Ca 4xMIC	Standard	Standard	Standard	Standard
	Group 1	Group 1	Group 1	Group 1	Group 1	Group 1	Group 1	Group 1	Group 1
	1:1	1:1	1:1	1:1	1:1	0	0	0	0
H	Ca 8xMIC	Ca 8xMIC	Ca 8xMIC	Ca 8xMIC	Ca 8xMIC
	Group 1	Group 1	Group 1	Group 1	Group 1
	1:1	1:1	1:1	1:1	1:1
