# Supplementary material for: Antibacterial activity and mechanism of sanguinarine against Staphylococcus aureus by interfering with the permeability of the cell wall and membrane and inducing bacterial ROS production
Source: Front Vet Sci. 2023 Mar 30;10:1121082. doi: 10.3389/fvets.2023.1121082 (PMC10101331; doi:10.3389/fvets.2023.1121082)
Supplement: Supplementary file 2 [file Data_Sheet_2.ZIP › Frontiers_raw data for Figure 2-5-Gu Yeqing/Figure 3/(B)and(C)ATP Activity/ATP 12h.xlsx]

## Sheet: Absorbance Values
Results
ATP 12h.skax
2022/9/20 23:15:01
Absorbance
636 nm
Plate 1
Absorbance values	1	2	3	4	5	6	7	8	9	10	11	12
A	0.0955	0.0933	0.0941	0.0936	0.0931	0.0864	0.0888	0.0988	0.0855	0.084
B	0.3161	0.313	0.3139	0.3132	0.313	0.0863	0.0855	0.0843	0.0854	0.0834
C	0.3616	0.3749	0.3782	0.365	0.3731	0.1096	0.1164	0.1115	0.1087	0.1137
D	0.2808	0.2902	0.2916	0.2915	0.2886	0.3283	0.3253	0.3149	0.3238	0.3187
E	0.0876	0.0886	0.0918	0.089	0.0913
F	0.099	0.0901	0.0888	0.0913	0.0891	0.053	0.0708	0.0511
G	0.1254	0.1134	0.1166	0.1139	0.1164	0.1519	0.1533	0.1521	0.144
H	0.3045	0.3068	0.3173	0.3145	0.3195
Sample	1	2	3	4	5	6	7	8	9	10	11	12
A	Na 0xMIC	Na 0xMIC	Na 0xMIC	Na 0xMIC	Na 0xMIC	Control 0x	Control 0x	Control 0x	Control 0x	Control 0x
B	Na 2xMIC	Na 2xMIC	Na 2xMIC	Na 2xMIC	Na 2xMIC	Control 2x	Control 2x	Control 2x	Control 2x	Control 2x
C	Na 4xMIC	Na 4xMIC	Na 4xMIC	Na 4xMIC	Na 4xMIC	Control 4x	Control 4x	Control 4x	Control 4x	Control 4x
D	Na 8xMIC	Na 8xMIC	Na 8xMIC	Na 8xMIC	Na 8xMIC	Control 8x	Control 8x	Control 8x	Control 8x	Control 8x
E	Ca 0xMIC	Ca 0xMIC	Ca 0xMIC	Ca 0xMIC	Ca 0xMIC
F	Ca 2xMIC	Ca 2xMIC	Ca 2xMIC	Ca 2xMIC	Ca 2xMIC	Blank	Blank	Blank
G	Ca 4xMIC	Ca 4xMIC	Ca 4xMIC	Ca 4xMIC	Ca 4xMIC	Standard	Standard	Standard	Standard
H	Ca 8xMIC	Ca 8xMIC	Ca 8xMIC	Ca 8xMIC	Ca 8xMIC
Autoloading range A1 - M28

## Sheet: Results Summary
Results Summary
Regular
Plate	Hole	Group	Sample	吸光度 1 (636nm)
Plate 1	A01	Group 1	Na 0xMIC	0.0955
Plate 1	B01	Group 1	Na 2xMIC	0.3161
Plate 1	C01	Group 1	Na 4xMIC	0.3616
Plate 1	D01	Group 1	Na 8xMIC	0.2808
Plate 1	E01	Group 1	Ca 0xMIC	0.0876
Plate 1	F01	Group 1	Ca 2xMIC	0.099
Plate 1	G01	Group 1	Ca 4xMIC	0.1254
Plate 1	H01	Group 1	Ca 8xMIC	0.3045
Plate 1	A02	Group 1	Na 0xMIC	0.0933
Plate 1	B02	Group 1	Na 2xMIC	0.313
Plate 1	C02	Group 1	Na 4xMIC	0.3749
Plate 1	D02	Group 1	Na 8xMIC	0.2902
Plate 1	E02	Group 1	Ca 0xMIC	0.0886
Plate 1	F02	Group 1	Ca 2xMIC	0.0901
Plate 1	G02	Group 1	Ca 4xMIC	0.1134
Plate 1	H02	Group 1	Ca 8xMIC	0.3068
Plate 1	A03	Group 1	Na 0xMIC	0.0941
Plate 1	B03	Group 1	Na 2xMIC	0.3139
Plate 1	C03	Group 1	Na 4xMIC	0.3782
Plate 1	D03	Group 1	Na 8xMIC	0.2916
Plate 1	E03	Group 1	Ca 0xMIC	0.0918
Plate 1	F03	Group 1	Ca 2xMIC	0.0888
Plate 1	G03	Group 1	Ca 4xMIC	0.1166
Plate 1	H03	Group 1	Ca 8xMIC	0.3173
Plate 1	A04	Group 1	Na 0xMIC	0.0936
Plate 1	B04	Group 1	Na 2xMIC	0.3132
Plate 1	C04	Group 1	Na 4xMIC	0.365
Plate 1	D04	Group 1	Na 8xMIC	0.2915
Plate 1	E04	Group 1	Ca 0xMIC	0.089
Plate 1	F04	Group 1	Ca 2xMIC	0.0913
Plate 1	G04	Group 1	Ca 4xMIC	0.1139
Plate 1	H04	Group 1	Ca 8xMIC	0.3145
Plate 1	A05	Group 1	Na 0xMIC	0.0931
Plate 1	B05	Group 1	Na 2xMIC	0.313
Plate 1	C05	Group 1	Na 4xMIC	0.3731
Plate 1	D05	Group 1	Na 8xMIC	0.2886
Plate 1	E05	Group 1	Ca 0xMIC	0.0913
Plate 1	F05	Group 1	Ca 2xMIC	0.0891
Plate 1	G05	Group 1	Ca 4xMIC	0.1164
Plate 1	H05	Group 1	Ca 8xMIC	0.3195
Plate 1	A06	Group 1	Control	0.0864
Plate 1	B06	Group 1	Control	0.0863
Plate 1	C06	Group 1	Control	0.1096
Plate 1	D06	Group 1	Control	0.3283
Plate 1	F06	Group 1	Blank	0.053
Plate 1	G06	Group 1	Standard	0.1519
Plate 1	A07	Group 1	Control	0.0888
Plate 1	B07	Group 1	Control	0.0855
Plate 1	C07	Group 1	Control	0.1164
Plate 1	D07	Group 1	Control	0.3253
Plate 1	F07	Group 1	Blank	0.0708
Plate 1	G07	Group 1	Standard	0.1533
Plate 1	A08	Group 1	Control	0.0988
Plate 1	B08	Group 1	Control	0.0843
Plate 1	C08	Group 1	Control	0.1115
Plate 1	D08	Group 1	Control	0.3149
Plate 1	F08	Group 1	Blank	0.0511
Plate 1	G08	Group 1	Standard	0.1521
Plate 1	A09	Group 1	Control	0.0855
Plate 1	B09	Group 1	Control	0.0854
Plate 1	C09	Group 1	Control	0.1087
Plate 1	D09	Group 1	Control	0.3238
Plate 1	G09	Group 1	Standard	0.144
Plate 1	A10	Group 1	Control	0.084
Plate 1	B10	Group 1	Control	0.0834
Plate 1	C10	Group 1	Control	0.1137
Plate 1	D10	Group 1	Control	0.3187

## Sheet: Basic Information
Basic Information
	Software Version			SkanIt Software 6.0.1 for Microplate Readers RE, ver. 6.0.1.6
	Optical Response Compensation			Yes

## Sheet: Program Information
Program Information
	Program Name			ATP 12h.skax
	Software Version			SkanIt Software for Microplate Readers RE, ver. 6.0.1.6
	Execution time			2022/9/20 23:15:01
	User			WIN-8Q3JLT2I306\Administrator

## Sheet: Instrument Information
Instrument Information
	Name			Multiskan Sky
	ESW Version			1.00.58
	Serial No.			1530-800673
	Instrument Module
		Incubator		Yes
		Colorimetric cups		No

## Sheet: Program Settings
Program Settings
Absorbance
	Wavelength[nm]			636
	Display transmittance			No
	Measurement Mode			Fast
	Optical range correction			No

## Sheet: Run Log
Run Log
	Time	Events	Information
	2022/9/20 23:15:01	Procedures ATP 12h.skax Launched
	2022/9/20 23:15:01	Temperature	21.4°C
	2022/9/20 23:15:02	Step Absorbance Activated
	2022/9/20 23:15:08	Steps Absorbance Ended
	2022/9/20 23:15:08	Temperature	21.4°C
	2022/9/20 23:15:12	Procedures ATP 12h.skax Ended

## Sheet: Plate Layout
Name	Plate 1
Board type formwork	ANSI/SBS Standard, 96-well
	1	2	3	4	5	6	7	8	9	10	11	12
A	Na 0xMIC	Na 0xMIC	Na 0xMIC	Na 0xMIC	Na 0xMIC	Control 0x	Control 0x	Control 0x	Control 0x	Control 0x
	Group 1	Group 1	Group 1	Group 1	Group 1	Group 1	Group 1	Group 1	Group 1	Group 1
	1:1	1:1	1:1	1:1	1:1	1:1	1:1	1:1	1:1	1:1
B	Na 2xMIC	Na 2xMIC	Na 2xMIC	Na 2xMIC	Na 2xMIC	Control 2x	Control 2x	Control 2x	Control 2x	Control 2x
	Group 1	Group 1	Group 1	Group 1	Group 1	Group 1	Group 1	Group 1	Group 1	Group 1
	1:1	1:1	1:1	1:1	1:1	1:1	1:1	1:1	1:1	1:1
C	Na 4xMIC	Na 4xMIC	Na 4xMIC	Na 4xMIC	Na 4xMIC	Control 4x	Control 4x	Control 4x	Control 4x	Control 4x
	Group 1	Group 1	Group 1	Group 1	Group 1	Group 1	Group 1	Group 1	Group 1	Group 1
	1:1	1:1	1:1	1:1	1:1	1:1	1:1	1:1	1:1	1:1
D	Na 8xMIC	Na 8xMIC	Na 8xMIC	Na 8xMIC	Na 8xMIC	Control 8x	Control 8x	Control 8x	Control 8x	Control 8x
	Group 1	Group 1	Group 1	Group 1	Group 1	Group 1	Group 1	Group 1	Group 1	Group 1
	1:1	1:1	1:1	1:1	1:1	1:1	1:1	1:1	1:1	1:1
E	Ca 0xMIC	Ca 0xMIC	Ca 0xMIC	Ca 0xMIC	Ca 0xMIC
	Group 1	Group 1	Group 1	Group 1	Group 1
	1:1	1:1	1:1	1:1	1:1
F	Ca 2xMIC	Ca 2xMIC	Ca 2xMIC	Ca 2xMIC	Ca 2xMIC	Blank	Blank	Blank
	Group 1	Group 1	Group 1	Group 1	Group 1	Group 1	Group 1	Group 1
	1:1	1:1	1:1	1:1	1:1
G	Ca 4xMIC	Ca 4xMIC	Ca 4xMIC	Ca 4xMIC	Ca 4xMIC	Standard	Standard	Standard	Standard
	Group 1	Group 1	Group 1	Group 1	Group 1	Group 1	Group 1	Group 1	Group 1
	1:1	1:1	1:1	1:1	1:1	0	0	0	0
H	Ca 8xMIC	Ca 8xMIC	Ca 8xMIC	Ca 8xMIC	Ca 8xMIC
	Group 1	Group 1	Group 1	Group 1	Group 1
	1:1	1:1	1:1	1:1	1:1
