# Supplementary material for: Antibacterial activity and mechanism of sanguinarine against Staphylococcus aureus by interfering with the permeability of the cell wall and membrane and inducing bacterial ROS production
Source: Front Vet Sci. 2023 Mar 30;10:1121082. doi: 10.3389/fvets.2023.1121082 (PMC10101331; doi:10.3389/fvets.2023.1121082)
Supplement: Supplementary file 2 [file Data_Sheet_2.ZIP › Frontiers_raw data for Figure 2-5-Gu Yeqing/Figure 3/(B)and(C)ATP Activity/ATP 6h.xlsx]

## Sheet: Absorbance Values
Results
ATP 6h.skax
2022/9/20 17:24:38
Absorbance
636 nm
Plate 1
Absorbance values	1	2	3	4	5	6	7	8	9	10	11	12
A	0.0759	0.079	0.0773	0.0776	0.0777	0.0852	0.0829	0.0832	0.0829	0.084
B	0.0748	0.0774	0.077	0.0797	0.0767	0.0633	0.0635	0.0643	0.0628	0.0627
C	0.2204	0.2218	0.2201	0.2146	0.22	0.2026	0.2114	0.2117	0.2051	0.2099
D	0.3286	0.3393	0.3432	0.3576	0.346	0.3426	0.3391	0.3369	0.2828	0.3398
E	0.0954	0.0916	0.09	0.089	0.0912
F	0.1569	0.1559	0.1465	0.164	0.1543	0.0518	0.0526	0.058
G	0.2864	0.2828	0.2849	0.2968	0.2885	0.16	0.1565	0.1541	0.154
H	0.2932	0.2871	0.2823	0.29	0.2853
Sample	1	2	3	4	5	6	7	8	9	10	11	12
A	Na 0xMIC	Na 0xMIC	Na 0xMIC	Na 0xMIC	Na 0xMIC	Control 0x	Control 0x	Control 0x	Control 0x	Control 0x
B	Na 2xMIC	Na 2xMIC	Na 2xMIC	Na 2xMIC	Na 2xMIC	Control 2x	Control 2x	Control 2x	Control 2x	Control 2x
C	Na 4xMIC	Na 4xMIC	Na 4xMIC	Na 4xMIC	Na 4xMIC	Control 4x	Control 4x	Control 4x	Control 4x	Control 4x
D	Na 8xMIC	Na 8xMIC	Na 8xMIC	Na 8xMIC	Na 8xMIC	Control 8x	Control 8x	Control 8x	Control 8x	Control 8x
E	Ca 0xMIC	Ca 0xMIC	Ca 0xMIC	Ca 0xMIC	Ca 0xMIC
F	Ca 2xMIC	Ca 2xMIC	Ca 2xMIC	Ca 2xMIC	Ca 2xMIC	Blank	Blank	Blank
G	Ca 4xMIC	Ca 4xMIC	Ca 4xMIC	Ca 4xMIC	Ca 4xMIC	Standard	Standard	Standard	Standard
H	Ca 8xMIC	Ca 8xMIC	Ca 8xMIC	Ca 8xMIC	Ca 8xMIC
Autoloading range A1 - M28

## Sheet: Results Summary
Results Summary
Regular
Plate	Hole	Group	Sample	吸光度 1 (636nm)
Plate 1	A01	Group 1	Na 0xMIC	0.0759
Plate 1	B01	Group 1	Na 2xMIC	0.0748
Plate 1	C01	Group 1	Na 4xMIC	0.2204
Plate 1	D01	Group 1	Na 8xMIC	0.3286
Plate 1	E01	Group 1	Ca 0xMIC	0.0954
Plate 1	F01	Group 1	Ca 2xMIC	0.1569
Plate 1	G01	Group 1	Ca 4xMIC	0.2864
Plate 1	H01	Group 1	Ca 8xMIC	0.2932
Plate 1	A02	Group 1	Na 0xMIC	0.079
Plate 1	B02	Group 1	Na 2xMIC	0.0774
Plate 1	C02	Group 1	Na 4xMIC	0.2218
Plate 1	D02	Group 1	Na 8xMIC	0.3393
Plate 1	E02	Group 1	Ca 0xMIC	0.0916
Plate 1	F02	Group 1	Ca 2xMIC	0.1559
Plate 1	G02	Group 1	Ca 4xMIC	0.2828
Plate 1	H02	Group 1	Ca 8xMIC	0.2871
Plate 1	A03	Group 1	Na 0xMIC	0.0773
Plate 1	B03	Group 1	Na 2xMIC	0.077
Plate 1	C03	Group 1	Na 4xMIC	0.2201
Plate 1	D03	Group 1	Na 8xMIC	0.3432
Plate 1	E03	Group 1	Ca 0xMIC	0.09
Plate 1	F03	Group 1	Ca 2xMIC	0.1465
Plate 1	G03	Group 1	Ca 4xMIC	0.2849
Plate 1	H03	Group 1	Ca 8xMIC	0.2823
Plate 1	A04	Group 1	Na 0xMIC	0.0776
Plate 1	B04	Group 1	Na 2xMIC	0.0797
Plate 1	C04	Group 1	Na 4xMIC	0.2146
Plate 1	D04	Group 1	Na 8xMIC	0.3576
Plate 1	E04	Group 1	Ca 0xMIC	0.089
Plate 1	F04	Group 1	Ca 2xMIC	0.164
Plate 1	G04	Group 1	Ca 4xMIC	0.2968
Plate 1	H04	Group 1	Ca 8xMIC	0.29
Plate 1	A05	Group 1	Na 0xMIC	0.0777
Plate 1	B05	Group 1	Na 2xMIC	0.0767
Plate 1	C05	Group 1	Na 4xMIC	0.22
Plate 1	D05	Group 1	Na 8xMIC	0.346
Plate 1	E05	Group 1	Ca 0xMIC	0.0912
Plate 1	F05	Group 1	Ca 2xMIC	0.1543
Plate 1	G05	Group 1	Ca 4xMIC	0.2885
Plate 1	H05	Group 1	Ca 8xMIC	0.2853
Plate 1	A06	Group 1	Control	0.0852
Plate 1	B06	Group 1	Control	0.0633
Plate 1	C06	Group 1	Control	0.2026
Plate 1	D06	Group 1	Control	0.3426
Plate 1	F06	Group 1	Blank	0.0518
Plate 1	G06	Group 1	Standard	0.16
Plate 1	A07	Group 1	Control	0.0829
Plate 1	B07	Group 1	Control	0.0635
Plate 1	C07	Group 1	Control	0.2114
Plate 1	D07	Group 1	Control	0.3391
Plate 1	F07	Group 1	Blank	0.0526
Plate 1	G07	Group 1	Standard	0.1565
Plate 1	A08	Group 1	Control	0.0832
Plate 1	B08	Group 1	Control	0.0643
Plate 1	C08	Group 1	Control	0.2117
Plate 1	D08	Group 1	Control	0.3369
Plate 1	F08	Group 1	Blank	0.058
Plate 1	G08	Group 1	Standard	0.1541
Plate 1	A09	Group 1	Control	0.0829
Plate 1	B09	Group 1	Control	0.0628
Plate 1	C09	Group 1	Control	0.2051
Plate 1	D09	Group 1	Control	0.2828
Plate 1	G09	Group 1	Standard	0.154
Plate 1	A10	Group 1	Control	0.084
Plate 1	B10	Group 1	Control	0.0627
Plate 1	C10	Group 1	Control	0.2099
Plate 1	D10	Group 1	Control	0.3398

## Sheet: Basic Information
Basic Information
	Software Version			SkanIt Software 6.0.1 for Microplate Readers RE, ver. 6.0.1.6
	Optical Response Compensation			Yes

## Sheet: Program Information
Program Information
	Program Name			ATP 6h.skax
	Software Version			SkanIt Software for Microplate Readers RE, ver. 6.0.1.6
	Execution time			2022/9/20 17:24:38
	User			WIN-8Q3JLT2I306\Administrator

## Sheet: Instrument Information
Instrument Information
	Name			Multiskan Sky
	ESW Version			1.00.58
	Serial No.			1530-800673
	Instrument Module
		Incubator		Yes
		Colorimetric cups		No

## Sheet: Program Settings
Program Settings
Absorbance
	Wavelength[nm]			636
	Display transmittance			No
	Measurement Mode			Fast
	Optical range correction			No

## Sheet: Run Log
Run Log
	Time	Events	Information
	2022/9/20 17:24:38	Procedures ATP 6h.skax Launched
	2022/9/20 17:24:38	Temperature	22.4°C
	2022/9/20 17:24:38	Step Absorbance Activated
	2022/9/20 17:24:44	Steps Absorbance Ended
	2022/9/20 17:24:44	Temperature	22.4°C
	2022/9/20 17:24:48	Procedures ATP 6h.skax Ended

## Sheet: Plate Layout
Name	Plate 1
Board type formwork	ANSI/SBS Standard, 96-well
	1	2	3	4	5	6	7	8	9	10	11	12
A	Na 0xMIC	Na 0xMIC	Na 0xMIC	Na 0xMIC	Na 0xMIC	Control 0x	Control 0x	Control 0x	Control 0x	Control 0x
	Group 1	Group 1	Group 1	Group 1	Group 1	Group 1	Group 1	Group 1	Group 1	Group 1
	1:1	1:1	1:1	1:1	1:1	1:1	1:1	1:1	1:1	1:1
B	Na 2xMIC	Na 2xMIC	Na 2xMIC	Na 2xMIC	Na 2xMIC	Control 2x	Control 2x	Control 2x	Control 2x	Control 2x
	Group 1	Group 1	Group 1	Group 1	Group 1	Group 1	Group 1	Group 1	Group 1	Group 1
	1:1	1:1	1:1	1:1	1:1	1:1	1:1	1:1	1:1	1:1
C	Na 4xMIC	Na 4xMIC	Na 4xMIC	Na 4xMIC	Na 4xMIC	Control 4x	Control 4x	Control 4x	Control 4x	Control 4x
	Group 1	Group 1	Group 1	Group 1	Group 1	Group 1	Group 1	Group 1	Group 1	Group 1
	1:1	1:1	1:1	1:1	1:1	1:1	1:1	1:1	1:1	1:1
D	Na 8xMIC	Na 8xMIC	Na 8xMIC	Na 8xMIC	Na 8xMIC	Control 8x	Control 8x	Control 8x	Control 8x	Control 8x
	Group 1	Group 1	Group 1	Group 1	Group 1	Group 1	Group 1	Group 1	Group 1	Group 1
	1:1	1:1	1:1	1:1	1:1	1:1	1:1	1:1	1:1	1:1
E	Ca 0xMIC	Ca 0xMIC	Ca 0xMIC	Ca 0xMIC	Ca 0xMIC
	Group 1	Group 1	Group 1	Group 1	Group 1
	1:1	1:1	1:1	1:1	1:1
F	Ca 2xMIC	Ca 2xMIC	Ca 2xMIC	Ca 2xMIC	Ca 2xMIC	Blank	Blank	Blank
	Group 1	Group 1	Group 1	Group 1	Group 1	Group 1	Group 1	Group 1
	1:1	1:1	1:1	1:1	1:1
G	Ca 4xMIC	Ca 4xMIC	Ca 4xMIC	Ca 4xMIC	Ca 4xMIC	Standard	Standard	Standard	Standard
	Group 1	Group 1	Group 1	Group 1	Group 1	Group 1	Group 1	Group 1	Group 1
	1:1	1:1	1:1	1:1	1:1	0	0	0	0
H	Ca 8xMIC	Ca 8xMIC	Ca 8xMIC	Ca 8xMIC	Ca 8xMIC
	Group 1	Group 1	Group 1	Group 1	Group 1
	1:1	1:1	1:1	1:1	1:1
