# Supplementary material for: Antibacterial activity and mechanism of sanguinarine against Staphylococcus aureus by interfering with the permeability of the cell wall and membrane and inducing bacterial ROS production
Source: Front Vet Sci. 2023 Mar 30;10:1121082. doi: 10.3389/fvets.2023.1121082 (PMC10101331; doi:10.3389/fvets.2023.1121082)
Supplement: Supplementary file 2 [file Data_Sheet_2.ZIP › Frontiers_raw data for Figure 2-5-Gu Yeqing/Figure 3/(D)FDA/FDA 0h.xlsx]

## Sheet: Fluorescence Intensity Values
Results
FDA 0h.skax
2022/9/6 12:12:18
Fluorescence Intensity
Ex 297 nm, Em 527 nm
Plate 1
RFU	1	2	3	4	5	6	7	8	9	10	11	12
A	21.35	21.57	21.23
B	10.5	10.43	10.41
C	8.442	8.404	8.465
D	5.944	6.023	5.942
E	21.82	21.3
F	10.74	10.52
G	8.493	8.421
H	5.992	6.067
Sample	1	2	3	4	5	6	7	8	9	10	11	12
A	0xMIC	0xMIC	0xMIC
B	2xMIC	2xMIC	2xMIC
C	4xMIC	4xMIC	4xMIC
D	8xMIC	8xMIC	8xMIC
E	0xMIC	0xMIC
F	2xMIC	2xMIC
G	4xMIC	4xMIC
H	8xMIC	8xMIC
Autoloading range A1 - M28

## Sheet: Fluorescence Spectroscopy
Results
FDA 0h.skax
2022/9/6 12:12:18
Fluorescence Spectroscopy
Em 470-580 nm，Ex 527 nm
Plate 1
Wavelength	0xMIC	0xMIC	0xMIC	2xMIC	2xMIC	2xMIC	4xMIC	4xMIC	4xMIC	8xMIC	8xMIC	8xMIC	0xMIC	0xMIC	2xMIC	2xMIC	4xMIC	4xMIC	8xMIC	8xMIC
470	0.1013	0.08389	0.08693	0.07675	0.07617	0.01839	0.02083	0.03007	0.02588	0.02295	0.02417	0.006356	0.01495	0.009923	0.0166	0.01972	0.02336	0.008122	0.01678	0.0108
471	0.1329	0.09634	0.1117	0.1259	0.1168	0.02099	0.0265	0.02675	0.02727	0.02772	0.01335	0.01575	0.01813	0.03011	0.02111	0.01308	0.01549	0.01005	0.02351	0.00645
472	0.1212	0.126	0.1095	0.1251	0.1234	0.01716	0.02939	0.02458	0.02536	0.0143	0.02286	0.0258	0.02704	0.01262	0.01165	0.01576	0.01372	0.005068	0.01817	0.01874
473	0.1242	0.1513	0.1605	0.1524	0.196	0.02709	0.0371	0.03384	0.03643	0.04048	0.02532	0.01834	0.02099	0.01528	0.01502	0.008728	0.01445	0.007756	0.01012	0.01827
474	0.155	0.1627	0.179	0.2175	0.203	0.03607	0.03728	0.04336	0.03659	0.04307	0.01844	0.022	0.0247	0.02536	0.02266	0.01525	0.01414	0.01188	0.01385	0.01421
475	0.2291	0.2289	0.2401	0.2332	0.2964	0.03587	0.04324	0.03901	0.03147	0.04609	0.02444	0.02083	0.02195	0.01215	0.01453	0.01215	0.01195	0.004752	0.01093	0.01203
476	0.295	0.2791	0.3112	0.3026	0.2948	0.05714	0.04015	0.03735	0.06132	0.03586	0.03332	0.01686	0.02995	0.02376	0.02331	0.01676	0.01264	0.01372	0.01247	0.009177
477	0.3347	0.3363	0.34	0.3457	0.3798	0.05996	0.05792	0.05443	0.05788	0.06194	0.01908	0.01973	0.0232	0.02539	0.02409	0.01043	0.01099	0.008294	0.01453	0.008938
478	0.4133	0.4464	0.4218	0.4161	0.4703	0.05228	0.06488	0.07437	0.07145	0.06053	0.02489	0.03415	0.02892	0.0311	0.03765	0.005894	0.01763	0.0129	0.0078	0.012
479	0.4932	0.5361	0.5362	0.5835	0.5346	0.08335	0.07685	0.06027	0.06256	0.07202	0.02831	0.02277	0.02005	0.03054	0.02281	0.007873	0.008178	0.01079	0.00851	0.01725
480	0.5668	0.6506	0.6132	0.6026	0.6605	0.08429	0.1111	0.08886	0.09197	0.09509	0.05455	0.01953	0.0307	0.02428	0.03736	0.01362	0.01427	0.01193	0.004382	0.0165
481	0.7633	0.7963	0.7448	0.8153	0.8339	0.1129	0.1212	0.08629	0.09493	0.08883	0.03051	0.04458	0.03978	0.02502	0.03147	0.01834	0.01106	0.01495	0.01545	0.009078
482	0.864	0.9676	0.9592	0.946	0.9411	0.1161	0.1259	0.1251	0.1329	0.1465	0.03854	0.0347	0.03593	0.03777	0.04656	0.01988	0.009981	0.01637	0.01405	0.01122
483	1.179	1.21	1.241	1.153	1.213	0.1244	0.1487	0.1374	0.15	0.1603	0.05929	0.04755	0.05447	0.03093	0.05409	0.01941	0.01425	0.01658	0.02084	0.01968
484	1.397	1.369	1.465	1.432	1.394	0.1859	0.17	0.1837	0.187	0.174	0.05326	0.05742	0.06119	0.04423	0.05283	0.0143	0.01444	0.02332	0.02501	0.02179
485	1.618	1.684	1.699	1.694	1.668	0.2292	0.255	0.2044	0.2396	0.2168	0.06832	0.06049	0.05711	0.0632	0.06825	0.018	0.02223	0.0221	0.02317	0.01927
486	2.038	2.004	2.112	2.013	2.164	0.2604	0.2493	0.2657	0.2715	0.2667	0.07807	0.06759	0.08836	0.06857	0.06518	0.01757	0.03585	0.01449	0.0237	0.02131
487	2.357	2.395	2.522	2.497	2.51	0.3033	0.2891	0.3056	0.3076	0.3281	0.07002	0.09893	0.1135	0.08859	0.08939	0.02882	0.02532	0.02238	0.02201	0.0254
488	2.806	2.901	2.857	2.884	2.875	0.3867	0.3438	0.3591	0.3856	0.3575	0.1073	0.101	0.1196	0.1091	0.1084	0.0303	0.03968	0.03017	0.0277	0.03262
489	3.258	3.355	3.426	3.348	3.309	0.4391	0.4447	0.3948	0.458	0.4085	0.1244	0.13	0.1241	0.1159	0.1234	0.02292	0.02417	0.03721	0.03821	0.02804
490	3.881	3.908	4.094	4.122	4.141	0.5301	0.4955	0.4977	0.5041	0.528	0.1375	0.1399	0.1368	0.1451	0.1535	0.04199	0.04414	0.03633	0.03725	0.03998
491	4.519	4.683	4.776	4.674	4.747	0.5652	0.5682	0.5712	0.5879	0.5953	0.1564	0.1729	0.1939	0.1563	0.1783	0.04943	0.0447	0.04758	0.04033	0.04622
492	5.337	5.241	5.28	5.306	5.399	0.6447	0.6676	0.597	0.6884	0.654	0.1795	0.1811	0.1895	0.1915	0.1941	0.06709	0.0481	0.04291	0.04481	0.05182
493	5.854	6.069	6.262	6.172	6.244	0.7085	0.788	0.6994	0.7834	0.6837	0.2228	0.2171	0.2269	0.2526	0.2003	0.06125	0.06487	0.0652	0.05812	0.05956
494	7.033	7.254	7.039	7.147	7.307	0.891	0.9243	0.8529	0.8889	0.8079	0.2511	0.2363	0.2557	0.2278	0.2584	0.06079	0.06765	0.07284	0.07106	0.0706
495	7.624	7.974	8.261	8.17	8.023	0.9705	0.9919	0.9431	1.042	1.013	0.2562	0.2784	0.2744	0.2811	0.2826	0.08539	0.09106	0.08072	0.069	0.07012
496	8.718	8.76	9.066	9.061	8.935	1.111	1.13	0.998	1.09	1.065	0.321	0.2716	0.2832	0.2794	0.309	0.1007	0.0936	0.09767	0.06862	0.1051
497	9.719	9.815	9.752	9.847	10.11	1.146	1.216	1.229	1.223	1.211	0.328	0.3435	0.3237	0.3518	0.3433	0.0928	0.09768	0.09586	0.1115	0.1045
498	10.69	10.97	11.3	11.11	11.31	1.327	1.351	1.308	1.379	1.298	0.3688	0.419	0.3916	0.4292	0.391	0.1118	0.1148	0.1184	0.12	0.1211
499	11.96	12	12.37	12.04	12.34	1.501	1.498	1.35	1.486	1.43	0.4289	0.4195	0.4255	0.4456	0.4359	0.1301	0.1202	0.1078	0.1207	0.148
500	12.95	13.48	13.51	13.57	13.37	1.548	1.607	1.571	1.599	1.634	0.5114	0.5179	0.4823	0.512	0.4931	0.1538	0.1822	0.1456	0.1431	0.1508
501	14.81	14.96	15.68	15.29	15.38	1.93	2.004	1.855	2.019	2.023	0.7774	0.8263	0.7409	0.8244	0.7382	0.3357	0.3203	0.3095	0.3232	0.2903
502	17.75	17.97	18.28	18.25	18.16	2.777	2.943	2.754	3.111	2.791	1.551	1.859	1.601	1.763	1.528	0.9731	0.9523	0.9353	0.763	0.9269
503	23.4	27.86	25.01	28.46	26.46	5.659	7.992	6.148	9.066	6.945	3.951	4.844	4.094	6.04	5.997	3.604	5.408	3.869	3.529	3.899
504	36.49	62.56	47.18	62.7	61.52	17.9	32.92	25.1	32.7	24.88	11.79	14.79	19.44	22.03	25.46	13.38	28.18	15.68	27.36	17.24
505	107.5	180.7	132.7	179.3	197.5	71.68	124.7	99.15	116.9	94.93	52.78	50.44	94.63	81.75	98.37	55.6	119.6	64.14	140.8	75.19
506	283.8	381.7	292.2	378	431.7	175.9	284.1	232.8	268.2	217.2	143.8	124.1	239	197.9	224.2	144.4	287.2	164.7	343.7	196.9
507	641.1	685.8	552.7	677.6	789.3	361	532.3	454.5	501.3	426.1	324.8	272.8	485.2	413.3	440.7	320.5	560.2	360.3	666.7	423
508	1222	1134	944.8	1115	1286	638.5	890.6	776.7	841.9	724.6	596.9	517.4	842.1	745	751.1	607.7	948.6	667.7	1113	785.3
509	2297	1922	1679	1893	2160	1142	1538	1361	1450	1279	1122	1003	1493	1376	1328	1166	1648	1259	1860	1450
510	3420	2786	2483	2751	3078	1702	2249	2011	2121	1887	1694	1554	2198	2076	1956	1780	2397	1903	2648	2173
511	4801	3903	3541	3843	4253	2443	3172	2854	2994	2681	2455	2285	3112	2932	2781	2569	3357	2715	3640	3071
512	6511	5333	4893	5257	5721	3393	4323	3918	4074	3703	3428	3175	4262	4008	3849	3534	4551	3700	4872	4139
513	9115	7456	6999	7349	7945	4960	6130	5599	5787	5333	5039	4630	6058	5628	5561	5016	6298	5218	6671	5783
514	11610	9537	9054	9397	10080	6467	7835	7217	7401	6874	6585	6015	7780	7157	7156	6408	7966	6633	8457	7355
515	14490	11910	11430	11760	12520	8251	9803	9078	9260	8695	8438	7618	9804	8938	9060	7988	9895	8216	10430	9077
516	17630	14680	14180	14420	15350	10310	12050	11220	11420	10740	10580	9457	12040	10930	11230	9798	12110	10030	12700	11110
517	22110	18400	17980	18140	19220	13100	15130	14150	14290	13580	13600	12000	15280	13710	14140	12290	15090	12510	15820	13850
518	26020	21500	21170	21190	22470	15440	17670	16550	16700	15910	16160	14200	17900	16040	16580	14360	17560	14670	18440	16120
519	30020	24680	24400	24310	25710	17860	20210	19020	19130	18260	18780	16480	20550	18390	19100	16470	19960	16730	20900	18370
520	34650	28590	28450	28150	29580	20940	23400	22020	22090	21220	22100	19210	23870	21190	22260	18950	22830	19160	23860	20970
521	38180	31480	31600	31010	32520	23360	25760	24360	24320	23570	24720	21290	26340	23270	24660	20790	25020	20970	26180	22910
522	41130	34190	34590	33650	35240	25580	27960	26570	26330	25660	27220	23170	28640	24960	26980	22370	26830	22490	28030	24470
523	44440	37090	37660	36410	37930	28030	30280	28820	28420	27920	29920	25110	31150	26680	29480	23860	28600	23870	30020	25910
524	46170	38750	39680	38190	39560	29710	31730	30340	29740	29420	31620	26240	32570	27530	31080	24630	29600	24530	31120	26640
525	47390	40010	41150	39390	40790	30970	32740	31330	30660	30620	33190	27080	33660	28060	32310	25070	30270	24920	31850	26940
526	47700	40600	42080	40000	41170	31820	33280	31980	31060	31240	34050	27400	34320	28090	33040	25100	30330	24840	32100	26780
527	46940	40390	42220	39900	40840	32240	33230	32070	30900	31370	34510	27130	34210	27380	33220	24530	29840	24130	31570	25920
528	45800	39630	41650	39110	39980	32080	32660	31550	30350	31020	34280	26500	33650	26480	32920	23710	29060	23230	30770	24880
529	43890	38370	40680	37880	38580	31520	31750	30740	29360	30310	33700	25510	32600	25240	32370	22600	27840	22020	29690	23600
530	40630	36000	38430	35570	36010	30160	29810	29130	27510	28780	32180	23610	30750	22920	30780	20560	25570	19890	27520	21240
531	37280	33540	36120	33050	33390	28650	28000	27430	25610	27100	30500	21710	28720	20780	29060	18600	23530	17840	25480	19030
532	33580	30650	33370	30290	30380	26800	25710	25310	23480	25190	28490	19670	26380	18420	27050	16540	21190	15790	23070	16720
533	29640	27670	30310	27250	27250	24630	23290	23010	21180	23060	26230	17490	23900	16070	24800	14510	18810	13680	20610	14510
534	24760	23670	26340	23410	23140	21810	20150	20100	18150	20310	23020	14810	20540	13160	21780	12050	15820	11160	17440	11810
535	21000	20460	23000	20210	19920	19320	17510	17510	15810	17770	20390	12650	17820	10900	19190	10070	13480	9201	15020	9700
536	17380	17410	19700	17170	16760	16800	15000	15090	13490	15360	17660	10560	15170	8835	16620	8277	11300	7418	12630	7809
537	14110	14510	16530	14330	13870	14390	12620	12740	11280	13020	15010	8691	12660	7047	14150	6689	9256	5884	10430	6168
538	11220	11860	13590	11730	11230	12080	10390	10530	9305	10860	12570	7043	10350	5552	11800	5311	7475	4616	8446	4806
539	8676	9462	10960	9376	8879	9922	8391	8532	7534	8838	10250	5586	8257	4308	9586	4179	5908	3497	6716	3590
540	6004	6951	8061	6874	6404	7543	6241	6337	5577	6633	7684	3943	5980	2973	7240	2869	4168	2465	4832	2472
541	4382	5351	6187	5308	4834	5950	4850	4918	4335	5179	6044	3021	4528	2227	5710	2164	3175	1851	3564	1815
542	3057	3957	4694	3935	3521	4617	3635	3668	3239	3919	4656	2267	3303	1662	4456	1601	2363	1380	2674	1316
543	1943	2719	3145	2697	2371	3152	2522	2562	2222	2754	3166	1509	2245	1123	3034	1068	1580	932.3	1813	864.9
544	1284	1906	2210	1900	1650	2253	1800	1822	1557	1963	2251	1012	1560	763.8	2163	713.9	1072	636.2	1251	578.9
545	795.4	1279	1471	1275	1084	1518	1207	1225	1031	1334	1525	626.4	1011	476.8	1472	434.2	677.6	392.1	818.9	352.4
546	461.5	810	926.6	814.4	678.3	977.8	773	777.5	655.1	857.5	977.9	352.2	626.3	275.2	946.8	244.8	407.9	214.2	502.6	189.8
547	209.6	409	469.5	412.8	340.8	499.5	385.9	395.4	320.9	438.4	504	137.1	308.3	113.3	477.5	94.69	183.4	86.51	245	77.44
548	100.4	195.7	234.9	199.9	163	251	174	186	146	210.7	257.8	53.72	141.9	47.63	225.4	36.71	79.13	31.91	106.9	30.61
549	44.45	78.6	94.6	80.12	66.57	101.4	62.24	72.37	53.73	84.52	107.4	20.4	52.05	18.84	89.3	12.89	26.1	10.98	34.58	10.89
550	19.9	24.37	28.93	25.16	21.95	27.54	13.54	15.96	12.13	20.41	29.01	8.617	12.27	8.709	20.94	4.824	5.765	4.733	6.781	4.361
551	14.06	14.44	15.53	14.51	14.23	8.813	6.267	6.211	5.704	6.911	8.97	5.751	6.121	5.775	7.212	3.239	3.466	3.123	3.38	3.124
552	11.42	11.9	11.93	11.54	11.94	4.921	4.914	4.605	4.684	4.621	5.438	4.739	5.041	4.98	4.755	2.769	2.874	2.581	2.867	2.689
553	10.4	10.55	10.79	10.65	10.62	4.259	4.582	4.264	4.295	4.206	4.758	4.548	4.651	4.607	4.489	2.611	2.674	2.499	2.704	2.47
554	10.1	10.31	10.4	10.48	10.56	4.133	4.417	4.137	4.362	4.034	4.893	4.683	4.562	4.671	4.476	2.616	2.806	2.55	2.651	2.439
555	9.846	9.985	10.17	10.15	10.24	4.117	4.459	4.084	4.134	4.087	4.955	4.639	4.57	4.724	4.423	2.748	2.688	2.474	2.705	2.513
556	9.347	9.809	9.813	9.678	9.808	4.245	4.395	4.107	4.309	4.134	4.902	4.853	4.656	4.808	4.555	2.843	2.849	2.626	2.718	2.521
557	9.198	9.133	9.572	9.562	9.196	4.256	4.38	4.003	4.237	4.136	5.13	4.685	4.859	4.758	4.581	2.789	2.795	2.742	2.701	2.569
558	8.945	9.215	9.513	9.41	9.148	4.109	4.388	3.995	4.194	4.328	5.08	4.871	4.876	4.923	4.599	2.751	2.795	2.726	2.855	2.656
559	8.636	8.915	9.217	8.986	9.21	4.085	4.394	4.099	4.296	4.213	5.078	4.816	4.779	4.986	4.744	2.88	2.895	2.789	2.901	2.63
560	8.39	8.656	8.709	8.895	8.805	4.193	4.503	4.213	4.428	4.266	5.109	4.92	4.934	5.014	4.811	3.034	3.106	2.834	2.939	2.71
561	8.208	8.332	8.434	8.37	8.557	4.088	4.586	4.251	4.356	4.36	5.27	4.935	4.955	5.035	4.886	3.081	2.972	2.777	2.834	2.82
562	7.979	8.222	8.346	8.341	8.346	4.188	4.441	4.204	4.384	4.161	5.297	4.929	4.972	5.065	4.905	2.933	3.077	2.846	2.903	2.808
563	7.752	7.86	7.969	8.053	8.033	4.222	4.391	4.086	4.374	4.277	5.322	5.275	5.141	5.13	4.863	2.976	3.153	2.939	2.991	2.842
564	7.674	7.838	7.779	7.746	7.682	4.285	4.427	4.057	4.451	4.155	5.475	5.197	5.258	5.137	4.883	2.986	3.04	2.959	2.998	2.844
565	7.364	7.471	7.417	7.468	7.657	4.361	4.346	4.156	4.483	4.191	5.284	5.292	5.174	5.348	5.043	3.022	3.202	3.004	3.055	2.841
566	7.107	7.169	7.397	7.16	7.109	4.125	4.528	4.288	4.329	4.178	5.53	5.193	5.324	5.408	5.189	3.051	3.14	3.044	3.254	2.878
567	6.841	7.201	7.254	7.069	7.09	4.093	4.426	4.195	4.389	4.328	5.603	5.252	5.287	5.322	5.27	3.151	3.223	2.968	3.139	2.995
568	6.582	6.674	6.83	6.769	6.86	4.165	4.414	4.124	4.229	4.223	5.743	5.252	5.425	5.465	5.11	3.119	3.217	3.045	3.086	3.022
569	6.383	6.575	6.723	6.538	6.523	4.131	4.622	4.25	4.371	4.15	5.584	5.378	5.47	5.449	5.261	3.237	3.206	3.152	3.205	3.095
570	6.262	6.152	6.587	6.383	6.468	4.409	4.467	4.241	4.356	4.285	5.653	5.41	5.448	5.617	5.312	3.282	3.282	3.189	3.186	3.023
571	6.076	6.014	6.088	6.322	6.239	4.322	4.588	4.188	4.362	4.358	5.679	5.401	5.495	5.571	5.288	3.34	3.341	3.103	3.199	3.041
572	5.752	6.146	6.262	5.893	6.047	4.281	4.381	4.277	4.483	4.225	5.968	5.604	5.517	5.571	5.382	3.235	3.074	3.142	3.15	3.054
573	5.669	5.638	5.993	5.897	6.059	4.247	4.492	4.187	4.274	4.265	5.755	5.543	5.539	5.623	5.539	3.195	3.302	3.136	3.17	3.106
574	5.406	5.622	5.685	5.661	5.615	4.217	4.544	4.195	4.296	4.19	5.875	5.51	5.707	5.644	5.279	3.231	3.33	3.14	3.142	3.047
575	5.259	5.247	5.569	5.617	5.512	4.353	4.523	4.157	4.34	4.345	5.686	5.704	5.668	5.566	5.487	3.277	3.363	3.137	3.198	3.057
576	5.306	4.975	5.332	5.289	5.376	4.31	4.476	4.195	4.325	4.309	5.802	5.656	5.627	5.613	5.353	3.399	3.417	3.153	3.335	3.133
577	5.055	5.063	5.113	4.964	5.016	4.195	4.415	4.096	4.372	4.145	5.833	5.654	5.655	5.714	5.296	3.359	3.357	3.284	3.263	2.991
578	4.691	4.961	5.135	4.825	4.996	4.343	4.481	4.124	4.347	4.196	5.92	5.725	5.661	5.666	5.464	3.248	3.274	3.24	3.28	3.212
579	4.653	4.762	4.853	4.868	4.694	4.136	4.378	4.21	4.376	4.318	5.952	5.644	5.727	5.688	5.558	3.294	3.499	3.298	3.382	3.059
580	4.495	4.591	4.649	4.6	4.636	4.05	4.381	4.039	4.173	4.042	5.9	5.609	5.636	5.671	5.454	3.396	3.348	3.325	3.299	3.183
Autoloading range A1 - U123

## Sheet: Results Summary
Results Summary
Regular
Plate	Hole	Group	Sample	Fluorescence Intensity (297/527nm)
Plate 1	A01	Group 1	0xMIC	21.35
Plate 1	B01	Group 1	2xMIC	10.5
Plate 1	C01	Group 1	4xMIC	8.442
Plate 1	D01	Group 1	8xMIC	5.944
Plate 1	E01	Group 1	0xMIC	21.82
Plate 1	F01	Group 1	2xMIC	10.74
Plate 1	G01	Group 1	4xMIC	8.493
Plate 1	H01	Group 1	8xMIC	5.992
Plate 1	A02	Group 1	0xMIC	21.57
Plate 1	B02	Group 1	2xMIC	10.43
Plate 1	C02	Group 1	4xMIC	8.404
Plate 1	D02	Group 1	8xMIC	6.023
Plate 1	E02	Group 1	0xMIC	21.3
Plate 1	F02	Group 1	2xMIC	10.52
Plate 1	G02	Group 1	4xMIC	8.421
Plate 1	H02	Group 1	8xMIC	6.067
Plate 1	A03	Group 1	0xMIC	21.23
Plate 1	B03	Group 1	2xMIC	10.41
Plate 1	C03	Group 1	4xMIC	8.465
Plate 1	D03	Group 1	8xMIC	5.942

## Sheet: Basic Information
Basic Information
	Software Version			SkanIt Software 6.0.1 for Microplate Readers RE, ver. 6.0.1.6
	Optical Response Compensation			Yes

## Sheet: Program Information
Program Information
	Program Name			FDA 0h.skax
	Software Version			SkanIt Software for Microplate Readers RE, ver. 6.0.1.6
	Execution time			2022/9/6 12:12:18
	User			SD-20200923GPVY\Administrator

## Sheet: Instrument Information
Instrument Information
	Name			Varioskan LUX
	ESW Version			1.00.38
	Serial No.			25.00 °C
				3020-659
	Instrument Module
		Plate adapter name		96-well adapter for plate without lid
		Plate adapter number		2
		Incubator		Yes
		Gas Control		No
		Top optics		Yes
		Bottom optics		Yes
		Dispenser 1		Yes
		Dispenser 2		Yes

## Sheet: Program Settings
Program Settings
	Measurement order			1
	Turn on stable delay			No
	Check the temperature at the beginning[°C]			No
Fluorescence Intensity
	Wavelength
		Excitation wavelength[nm]		297
		Emission wavelength[nm]		527
	Optical path			top reading
	Excitation bandwidth[nm]			12
	Dynamic range			Automatic
	Measurement time[ms]			100
Fluorescence Spectroscopy
	Type			Emission Spectrum
	Wavelength range
		Start[nm]		470
		End[nm]		580
		Step length[nm]		1
	Fitting wavelength			527
	Optical path			top reading
	Excitation bandwidth[nm]			12
	Dynamic range			Automatic
	Measurement time[ms]			100

## Sheet: Run Log
Run Log
	Time	Events	Information
	2022/9/6 12:12:18	Procedures FDA 0h.skax Launched
	2022/9/6 12:12:18	Temperature	25.0°C
	2022/9/6 12:12:18	Step Fluorescence Intensity Activated
	2022/9/6 12:12:24	Calibration	Fluorescence Intensity 0.985632 42941
	2022/9/6 12:12:31	Temperature	25.0°C
	2022/9/6 12:12:36	Steps Fluorescence Intensity Ended
	2022/9/6 12:12:36	Step Fluorescence Spectroscopy Activated
	2022/9/6 12:13:31	Temperature	25.0°C
	2022/9/6 12:14:31	Temperature	25.1°C
	2022/9/6 12:15:31	Temperature	25.0°C
	2022/9/6 12:16:31	Temperature	25.0°C
	2022/9/6 12:17:31	Temperature	25.0°C
	2022/9/6 12:18:31	Temperature	25.0°C
	2022/9/6 12:19:31	Temperature	25.0°C
	2022/9/6 12:20:31	Temperature	25.0°C
	2022/9/6 12:21:31	Temperature	25.1°C
	2022/9/6 12:22:31	Temperature	25.1°C
	2022/9/6 12:23:31	Temperature	25.1°C
	2022/9/6 12:23:40	Tool Warning	3020-659: 107: Calibration validity has expired.
	2022/9/6 12:23:40	Step Fluorescence Spectroscopy Ended
	2022/9/6 12:23:40	Temperature	25.1°C
	2022/9/6 12:23:44	Procedures FDA 0h.skax Ended

## Sheet: Plate Layout
Name	Plate 1
Board type formwork	ANSI/SBS Standard, 96-well
	1	2	3	4	5	6	7	8	9	10	11	12
A	0xMIC	0xMIC	0xMIC
	Group 1	Group 1	Group 1
	1:1	1:1	1:1
B	2xMIC	2xMIC	2xMIC
	Group 1	Group 1	Group 1
	1:1	1:1	1:1
C	4xMIC	4xMIC	4xMIC
	Group 1	Group 1	Group 1
	1:1	1:1	1:1
D	8xMIC	8xMIC	8xMIC
	Group 1	Group 1	Group 1
	1:1	1:1	1:1
E	0xMIC	0xMIC
	Group 1	Group 1
	1:1	1:1
F	2xMIC	2xMIC
	Group 1	Group 1
	1:1	1:1
G	4xMIC	4xMIC
	Group 1	Group 1
	1:1	1:1
H	8xMIC	8xMIC
	Group 1	Group 1
	1:1	1:1
