# Supplementary material for: Antibacterial activity and mechanism of sanguinarine against Staphylococcus aureus by interfering with the permeability of the cell wall and membrane and inducing bacterial ROS production
Source: Front Vet Sci. 2023 Mar 30;10:1121082. doi: 10.3389/fvets.2023.1121082 (PMC10101331; doi:10.3389/fvets.2023.1121082)
Supplement: Supplementary file 2 [file Data_Sheet_2.ZIP › Frontiers_raw data for Figure 2-5-Gu Yeqing/Figure 3/(D)FDA/FDA 12h.xlsx]

## Sheet: Fluorescence Intensity Values
Results
FDA 12h.skax
2022/9/6 12:12:18
Fluorescence Intensity
Ex 297 nm, Em 527 nm
Plate 1
RFU	1	2	3	4	5	6	7	8	9	10	11	12
A	53.79	55.21	21.23
B	9.228	9.773	10.41
C	6.579	7.228	8.465
D	5.746	6.488	5.942
E	52.05	55.66
F	9.249	9.542
G	6.925	7.313
H	6.63	7.934
Sample	1	2	3	4	5	6	7	8	9	10	11	12
A	0xMIC	0xMIC	0xMIC
B	2xMIC	2xMIC	2xMIC
C	4xMIC	4xMIC	4xMIC
D	8xMIC	8xMIC	8xMIC
E	0xMIC	0xMIC
F	2xMIC	2xMIC
G	4xMIC	4xMIC
H	8xMIC	8xMIC
Autoloading range A1 - M28

## Sheet: Fluorescence Spectroscopy
Results
FDA 12h.skax
2022/9/6 12:12:18
Fluorescence Spectroscopy
Em 470-580 nm，Ex 527 nm
Plate 1
Wavelength	0xMIC	0xMIC	0xMIC	2xMIC	2xMIC	2xMIC	4xMIC	4xMIC	4xMIC	8xMIC	8xMIC	8xMIC	0xMIC	0xMIC	2xMIC	2xMIC	4xMIC	4xMIC	8xMIC	8xMIC
470	0.1161	0.16	0.1693	0.01794	0.02252	0.02428	0.01884	0.02287	0.01526	0.02945	0.02539	0.01914	0.186	0.1988	0.01808	0.02289	0.01804	0.01465	0.03133	0.02866
471	0.167	0.1618	0.1613	0.0219	0.02071	0.02487	0.02015	0.0301	0.02736	0.01242	0.01746	0.01718	0.208	0.2076	0.02045	0.02309	0.02361	0.03056	0.02368	0.02587
472	0.2217	0.2234	0.2523	0.02412	0.01708	0.02762	0.01694	0.02575	0.0294	0.01792	0.02177	0.02103	0.2157	0.2628	0.01485	0.02775	0.01773	0.007207	0.01285	0.01615
473	0.2933	0.285	0.2711	0.02101	0.02104	0.02722	0.01502	0.02667	0.01606	0.01431	0.02607	0.01703	0.2783	0.3356	0.0193	0.01692	0.01631	0.01441	0.02087	0.0193
474	0.3321	0.3136	0.3553	0.01297	0.02944	0.03482	0.0189	0.03548	0.02748	0.02536	0.02951	0.02735	0.3794	0.4287	0.01877	0.02527	0.01646	0.02146	0.02496	0.02862
475	0.3967	0.4574	0.4106	0.02042	0.01862	0.01881	0.01299	0.01794	0.02303	0.01794	0.01297	0.02473	0.4788	0.5041	0.01302	0.02003	0.01235	0.02377	0.02726	0.02288
476	0.5111	0.557	0.5172	0.02778	0.0282	0.03301	0.01638	0.02691	0.01482	0.0176	0.009286	0.01336	0.5994	0.6124	0.008764	0.02756	0.02563	0.01643	0.02814	0.03385
477	0.6729	0.5987	0.6641	0.02871	0.02281	0.02656	0.01272	0.02838	0.0226	0.01269	0.01429	0.019	0.6305	0.7516	0.02084	0.0124	0.01339	0.02053	0.02908	0.02462
478	0.7884	0.8299	0.8163	0.0264	0.02317	0.02196	0.01836	0.02267	0.02545	0.01098	0.0218	0.02088	0.9238	0.9552	0.02102	0.02432	0.01622	0.0161	0.01019	0.01454
479	1.039	1.01	0.968	0.02307	0.03868	0.03951	0.01979	0.01847	0.02242	0.01003	0.01572	0.02229	1.097	1.18	0.02466	0.03262	0.02251	0.01879	0.01894	0.01192
480	1.091	1.197	1.207	0.03041	0.02495	0.02753	0.02822	0.03003	0.02113	0.009796	0.01821	0.01764	1.369	1.463	0.05493	0.02775	0.01978	0.02094	0.0174	0.007964
481	1.415	1.455	1.46	0.03044	0.0439	0.03986	0.0239	0.01799	0.02303	0.01287	0.02594	0.01553	1.739	1.842	0.04223	0.04294	0.02368	0.03294	0.01681	0.02998
482	1.707	1.735	1.794	0.03207	0.04224	0.04722	0.02834	0.02813	0.01908	0.0182	0.01825	0.01592	1.874	2.046	0.03526	0.03395	0.03292	0.03909	0.012	0.01377
483	2.212	2.244	2.33	0.05711	0.04021	0.05001	0.03438	0.02668	0.03806	0.01656	0.01711	0.02047	2.444	2.577	0.02838	0.03836	0.03779	0.04209	0.01757	0.01727
484	2.583	2.684	2.613	0.05384	0.06485	0.05254	0.04733	0.03713	0.0448	0.01485	0.02484	0.01588	2.886	3.015	0.06063	0.07904	0.02311	0.0369	0.02036	0.02541
485	3.167	3.15	3.158	0.05356	0.05578	0.07371	0.03681	0.0417	0.04375	0.02402	0.02795	0.03272	3.436	3.63	0.06576	0.06781	0.03056	0.05816	0.02938	0.02505
486	3.909	3.982	3.833	0.06512	0.07111	0.07908	0.05015	0.05024	0.04033	0.02978	0.02582	0.02501	4.384	4.751	0.06195	0.07424	0.04236	0.05477	0.04261	0.03949
487	4.55	4.828	4.672	0.108	0.07152	0.09446	0.05842	0.04311	0.05097	0.03234	0.03276	0.02053	5.039	5.279	0.07795	0.09823	0.07133	0.05349	0.01994	0.03539
488	5.383	5.582	5.597	0.125	0.09074	0.1072	0.06303	0.05634	0.04995	0.04239	0.04035	0.03869	6.039	6.334	0.08433	0.09621	0.06617	0.07678	0.04151	0.03212
489	6.301	6.438	6.521	0.09936	0.1111	0.1341	0.06795	0.08333	0.07198	0.04458	0.04649	0.05027	7.025	7.4	0.1206	0.1277	0.07537	0.09362	0.03934	0.05117
490	7.329	7.878	7.956	0.1378	0.1412	0.1613	0.07919	0.08643	0.0922	0.04938	0.04302	0.05075	8.69	9.125	0.1377	0.1691	0.07982	0.1006	0.05175	0.04486
491	8.856	8.931	9.023	0.1488	0.1818	0.1725	0.09269	0.1135	0.08917	0.05254	0.06171	0.07616	9.921	10.62	0.1696	0.177	0.1065	0.1098	0.06284	0.08104
492	10.06	10.35	10.44	0.1744	0.2135	0.227	0.1033	0.1336	0.1127	0.06052	0.05684	0.07326	11.4	12.22	0.1816	0.2103	0.116	0.1271	0.07432	0.07151
493	11.55	11.87	11.94	0.2075	0.1939	0.2194	0.1401	0.1341	0.1485	0.07127	0.05965	0.0785	13.17	14.12	0.2578	0.2097	0.1514	0.1701	0.08033	0.07546
494	13.69	14	14.18	0.2502	0.2566	0.2399	0.1417	0.19	0.1496	0.1093	0.09625	0.08294	15.49	16.56	0.2696	0.2462	0.1608	0.1922	0.1071	0.09099
495	15.4	16	15.6	0.3085	0.2823	0.3262	0.2198	0.2062	0.1864	0.1005	0.09602	0.0737	17.61	18.69	0.3119	0.312	0.1948	0.2078	0.1001	0.1213
496	17.42	18.05	17.95	0.325	0.3088	0.3186	0.1997	0.2215	0.2091	0.1074	0.09424	0.1077	19.99	21.19	0.3426	0.3371	0.2259	0.2245	0.1098	0.1068
497	19.5	19.93	19.84	0.3505	0.321	0.3788	0.2204	0.2242	0.2477	0.1174	0.1135	0.1096	22.08	23.05	0.3805	0.3748	0.2501	0.2346	0.1313	0.1366
498	21.84	22.4	22.9	0.3658	0.423	0.413	0.2469	0.2661	0.2414	0.1255	0.1775	0.124	24.77	26.55	0.4584	0.4179	0.27	0.2937	0.1415	0.1409
499	23.92	24.78	25.1	0.4363	0.4784	0.4664	0.2888	0.2926	0.3096	0.1931	0.156	0.1516	27.47	29.01	0.4296	0.4518	0.3128	0.3207	0.1613	0.1781
500	26.18	27.09	27.23	0.4811	0.4814	0.5453	0.3344	0.381	0.3614	0.2181	0.2074	0.2001	30.44	32.12	0.5299	0.5323	0.3746	0.4026	0.1914	0.2197
501	29.28	30.88	30.33	0.9542	0.9368	0.97	0.7662	0.709	0.7231	0.4575	0.5156	0.455	34.09	36.2	0.956	0.9249	0.7529	0.7497	0.4434	0.4641
502	33.37	34.89	35.01	2.338	2.136	2.299	1.738	1.786	1.831	1.302	1.221	1.2	38.06	40.17	2.154	1.931	1.792	1.751	1.165	1.206
503	47.41	45.46	44.04	9.04	7.025	6.563	5.191	4.7	4.626	4.268	3.406	3.322	47.95	50.26	10.34	5.907	6.883	4.574	3.283	3.24
504	94.7	87.34	78.91	46.65	39.51	32.55	17.11	12.9	12.04	26.84	9.008	8.993	88.54	89.99	57.42	32.68	41.73	14.94	8.964	10.26
505	263.5	257.9	213.7	214.8	197.9	180.8	75.32	55.47	38.04	166.4	28.49	31.64	262.4	264	246.2	184.9	194.3	78.56	42.16	85.97
506	565.1	576.1	445.4	529.4	505.6	470.7	195.1	163.3	87.65	442	76.18	95.77	580.1	609.4	580.3	511.9	469.7	226.8	137.1	307.3
507	1055	1102	801.8	1063	1007	968.6	420.4	398.2	210.4	929	210.7	254.6	1096	1187	1132	1102	902.3	520.3	356.6	794.3
508	1778	1855	1313	1823	1741	1678	767.2	788.5	468.9	1646	503.9	548.5	1814	2049	1926	1993	1497	985.8	732.6	1635
509	3013	3136	2223	3097	2998	2910	1420	1555	1034	2838	1182	1164	3008	3512	3263	3566	2527	1876	1488	3338
510	4251	4462	3221	4365	4314	4174	2149	2420	1698	4022	1999	1865	4211	5027	4534	5157	3591	2870	2325	5254
511	5685	6026	4502	5875	5921	5732	3097	3553	2616	5414	3120	2812	5675	6801	6039	7060	4932	4165	3416	7659
512	7422	7897	6079	7658	7824	7605	4294	5011	3784	7075	4535	3999	7427	8937	7842	9306	6533	5761	4776	10570
513	9875	10680	8513	10250	10640	10320	6192	7270	5633	9490	6835	5855	10020	12030	10440	12560	8921	8188	6917	14900
514	12290	13360	10840	12780	13360	12970	8066	9495	7523	11810	9071	7727	12510	15040	12960	15660	11260	10570	9032	19040
515	15000	16370	13530	15590	16460	15940	10250	12060	9744	14380	11680	9924	15310	18400	15710	19140	13890	13280	11450	23760
516	18090	19850	16570	18790	19930	19330	12760	15010	12290	17280	14620	12430	18470	22240	18910	23080	16860	16370	14130	28940
517	22340	24610	20790	23250	24800	24060	16300	19160	15950	21350	18810	16000	22920	27480	23290	28470	21030	20690	17980	36320
518	25790	28470	24300	26900	28780	27970	19310	22680	19250	24770	22500	19150	26620	31880	26880	32990	24450	24380	21400	42590
519	29110	32240	27750	30410	32630	31780	22300	26340	22750	28030	26400	22440	30130	36050	30220	37330	27830	28140	24810	48790
520	32800	36640	31970	34450	37220	36220	26140	30790	27030	31670	31230	26450	34110	40680	33940	42120	31810	32640	28930	55770
521	35510	39830	35160	37390	40550	39480	29110	34280	30410	34270	34880	29590	37220	44270	36640	45730	34770	36130	32070	60980
522	37690	42550	38120	39790	43520	42370	31850	37600	33610	36560	38280	32450	39730	47170	38770	48680	37340	39320	34990	65390
523	39580	45090	41160	42140	46370	45250	34860	41090	37250	38660	42040	35720	42210	49850	40520	51410	39940	42600	38140	69770
524	40340	46290	43050	43180	47720	46570	36740	43330	39620	39500	44160	37810	43400	51270	41120	52650	41340	44560	39890	72090
525	40600	46970	44350	43660	48650	47510	38190	45040	41430	40010	45840	39280	44110	51760	41160	53090	42140	45910	41270	73210
526	40090	46740	44880	43370	48440	47530	39080	45970	42640	39730	46680	40230	44100	51480	40590	52670	42300	46380	41950	72940
527	38640	45490	44540	42040	47320	46310	39270	46270	43080	38580	46560	40320	43010	49920	38810	50860	41530	45990	41840	70900
528	36960	43820	43700	40390	45780	44860	38820	45660	42930	37040	45670	39910	41660	48140	37080	48890	40310	45110	41180	68570
529	34800	41720	42310	38290	43700	42740	37790	44560	42000	35070	44240	38980	39730	45810	34860	46290	38730	43550	39870	65220
530	31260	38050	39600	34780	40160	39250	35680	42190	39980	31860	41370	36930	36410	41670	31300	42040	35750	40630	37430	59630
531	27990	34570	36840	31360	36560	35860	33590	39660	37710	28740	38300	34570	33150	37780	27960	37850	32800	37730	34840	53880
532	24550	30800	33730	27720	32720	32110	31000	36730	35000	25460	34890	31950	29680	33610	24470	33360	29630	34500	31930	47880
533	21220	26940	30380	24110	28840	28280	28190	33380	31920	22130	31280	29060	26120	29360	21050	28960	26210	30940	28820	41850
534	17170	22280	26030	19710	23970	23440	24430	29050	27760	18110	26490	25150	21740	24270	16920	23670	22010	26400	24690	34520
535	14070	18670	22420	16320	20180	19740	21250	25380	24260	15090	22720	21880	18290	20310	13760	19590	18610	22730	21290	28840
536	11260	15270	19000	13230	16600	16240	18160	21780	20810	12270	19040	18640	15110	16570	10850	15710	15480	19160	18050	23430
537	8825	12260	15690	10460	13330	13050	15240	18270	17420	9803	15570	15580	12220	13260	8340	12340	12550	15780	14970	18510
538	6781	9651	12800	8118	10530	10310	12520	15020	14290	7642	12490	12750	9675	10430	6246	9470	10020	12800	12140	14230
539	5085	7383	10110	6101	8099	7910	10010	12100	11460	5832	9722	10200	7466	8034	4544	7062	7770	10100	9565	10550
540	3383	5114	7311	4052	5631	5493	7302	8842	8342	3887	6790	7400	5215	5569	2862	4758	5456	7187	6821	6978
541	2445	3680	5532	2909	4042	3928	5539	6742	6312	2801	4939	5593	3758	3987	2009	3307	3950	5375	5072	4953
542	1749	2652	4021	2051	2931	2842	4038	5062	4706	1976	3453	4044	2716	2884	1416	2346	2902	3875	3631	3346
543	1121	1703	2715	1274	1866	1818	2710	3313	3079	1221	2175	2702	1745	1831	911.2	1446	1891	2537	2376	1999
544	749.1	1118	1876	827.6	1210	1193	1882	2272	2116	788.3	1404	1854	1171	1184	605.3	905	1265	1685	1587	1174
545	472.8	688.7	1222	500.3	721.4	728.8	1228	1452	1366	474.7	818.1	1192	741.8	707.3	375	510.6	787.5	1040	989.8	598.6
546	285.7	403	751.4	281.6	398.2	415.4	758.6	867.3	818.8	265.9	427.1	713.1	442.9	396.5	203.6	263.3	459.5	590.5	567	263.4
547	140.7	185.9	371.3	124.7	162.1	178.6	374.9	392.3	381.9	112.3	152.2	330.7	213.4	175.6	88.25	96.76	203.8	242.8	247.2	76.66
548	80.71	96.23	176.4	60.18	67.36	77.41	179	164.7	168.1	51.46	53.92	143.9	113	90.66	43.46	41.72	89.01	90.4	99.7	29.36
549	47.78	51.03	76.53	27.89	26.98	29.87	72.58	56.23	58.43	21.04	19.34	50.37	58.1	52.55	21.89	20.33	32.46	30.44	31.05	14.24
550	30.69	31.73	33.89	12.37	12	12.95	19.63	15.33	15.32	8.623	8.581	11.35	34.5	34.66	10.54	9.682	12.55	12.18	9.088	7.057
551	25.06	25.72	26.09	8.155	8.252	8.335	9.527	9.422	9.162	5.79	6.063	5.837	28.59	30	7.042	6.73	8.69	8.505	5.752	5.097
552	22.73	23.28	23.34	7.021	7.064	7.337	7.735	7.8	7.538	4.712	5.034	4.691	26.12	27.18	6.091	5.925	7.468	7.585	4.833	4.599
553	21.18	22	22.03	6.521	6.791	6.68	7.152	7.613	7.158	4.551	4.83	4.558	24.23	26.12	5.874	5.715	7.103	7.05	4.566	4.394
554	20.64	21.58	21.43	6.74	6.755	6.875	7.257	7.698	7.419	4.646	5.051	4.572	23.73	25.3	5.683	5.797	6.886	7.379	4.548	4.4
555	20.01	21.19	20.77	6.781	6.741	7.124	7.516	7.63	7.402	4.754	5.121	4.658	23.43	24.33	6.022	5.744	7.362	7.549	4.681	4.587
556	19.3	19.84	20.18	6.899	6.874	7.152	7.577	7.784	7.647	4.776	5.26	4.513	22.46	23.56	5.945	5.854	7.385	7.498	4.755	4.823
557	19.01	19.53	19.35	6.918	6.974	7.371	7.713	8.081	7.762	4.972	5.373	4.826	21.68	23.11	6.127	5.958	7.537	7.506	4.98	4.822
558	18.53	19.41	18.98	7.002	7.026	7.423	7.84	8.237	7.992	4.954	5.407	4.582	21.09	22.04	6.215	5.982	7.779	7.939	4.94	4.849
559	18.36	18.68	18.41	7.307	7.192	7.401	7.966	8.439	8.142	5.218	5.425	4.918	20.69	21.58	6.258	6.009	7.748	8.078	5.075	4.757
560	17.28	18.2	17.73	7.129	7.092	7.354	8.125	8.478	8.311	4.99	5.536	4.944	20.04	21.15	6.336	6.139	7.949	8.148	4.998	4.983
561	16.79	17.36	17.52	7.317	7.22	7.498	8.203	8.671	8.364	5.11	5.582	5.151	19.73	20.55	6.262	6.394	7.964	8.233	5.303	5.046
562	16.11	17.15	16.77	7.411	7.33	7.848	8.595	8.532	8.637	5.371	5.662	5.105	18.69	19.57	6.528	6.287	8.307	8.457	5.234	5.124
563	15.61	16.48	16.43	7.494	7.451	7.674	8.376	8.892	8.564	5.118	5.613	5.311	18.08	18.98	6.47	6.411	8.351	8.3	5.279	5.235
564	15.34	16.15	15.64	7.441	7.327	7.839	8.572	8.981	8.496	5.463	5.96	5.263	17.7	18.85	6.636	6.453	8.56	8.522	5.431	5.263
565	14.75	15.49	15.32	7.416	7.687	7.98	8.627	9.08	8.746	5.467	5.87	5.273	17.31	17.71	6.786	6.516	8.61	8.538	5.482	5.23
566	14.29	14.75	15.04	7.749	7.847	7.716	8.593	9.117	8.868	5.633	5.951	5.547	16.48	17.26	6.481	6.563	8.699	8.774	5.795	5.422
567	13.78	14.29	14.25	7.926	7.571	7.902	9.029	9.52	9.123	5.669	5.975	5.547	16.19	16.85	6.912	6.62	8.734	8.93	5.57	5.44
568	13.42	13.85	13.75	7.652	8.017	7.87	9.079	9.46	9.306	5.65	6.116	5.416	15.39	15.93	6.845	6.636	8.656	9.105	5.642	5.493
569	12.97	13.37	13.4	7.922	7.817	8.017	8.972	9.685	9.34	5.734	6.029	5.505	14.94	15.7	6.956	6.621	9.097	9.019	5.662	5.694
570	12.47	13.29	12.68	7.895	7.786	8.159	9.255	9.671	9.335	5.787	6.259	5.613	14.53	15.35	7.005	6.829	9.222	9.151	5.837	5.619
571	11.95	12.63	12.35	8.038	8.091	8.272	9.208	9.889	9.618	5.693	6.144	5.694	13.72	14.35	6.932	6.682	9.355	9.361	5.814	5.573
572	11.71	12.11	11.9	7.935	8.084	8.15	9.349	9.752	9.344	5.81	6.444	5.585	13.46	14.29	6.978	6.752	9.323	9.228	5.917	5.805
573	11.21	11.82	11.59	7.978	7.918	8.326	9.461	9.969	9.598	5.878	6.346	5.707	13.01	13.8	6.939	6.736	9.358	9.469	5.911	5.819
574	10.98	11.22	11.15	8.131	7.968	8.366	9.756	9.956	9.572	5.94	6.463	5.905	12.25	13.24	7.055	6.799	9.393	9.726	6.047	5.894
575	10.3	10.88	10.78	7.945	8.166	8.469	9.445	10.03	10.01	5.939	6.552	5.918	11.86	12.69	6.94	7.024	9.391	9.607	5.951	6.036
576	10.27	10.51	10.47	8.268	8.044	8.368	9.682	10.18	9.841	6.085	6.227	5.905	11.79	12.24	7.476	6.875	9.516	9.529	5.912	5.87
577	9.792	10.23	10.13	8.185	8.059	8.222	9.681	10.1	9.704	6.147	6.484	6.006	11.17	11.78	7.32	6.692	9.52	9.753	6.071	5.958
578	9.497	9.769	9.789	8.092	8.233	8.398	9.784	10.06	9.708	6.26	6.433	5.932	10.91	11.26	7.241	7.023	9.663	9.724	6.027	6.084
579	9.096	9.371	9.533	8.155	7.974	8.368	9.823	10.44	9.824	6.166	6.365	6.032	10.48	10.95	6.977	7.057	9.623	9.834	6.235	6.026
580	8.796	9.075	8.966	8.225	8.135	8.563	9.895	10.22	10.02	6.173	6.699	5.841	10.02	10.57	7.044	7.029	9.497	9.607	6.202	5.991
Autoloading range A1 - U123

## Sheet: Results Summary
Results Summary
Regular
Plate	Hole	Group	Sample	荧光 1 (297/527nm)
Plate 1	A01	Group 1	0xMIC	53.79
Plate 1	B01	Group 1	2xMIC	9.228
Plate 1	C01	Group 1	4xMIC	6.579
Plate 1	D01	Group 1	8xMIC	5.746
Plate 1	E01	Group 1	0xMIC	52.05
Plate 1	F01	Group 1	2xMIC	9.249
Plate 1	G01	Group 1	4xMIC	6.925
Plate 1	H01	Group 1	8xMIC	6.63
Plate 1	A02	Group 1	0xMIC	55.21
Plate 1	B02	Group 1	2xMIC	9.773
Plate 1	C02	Group 1	4xMIC	7.228
Plate 1	D02	Group 1	8xMIC	6.488
Plate 1	E02	Group 1	0xMIC	55.66
Plate 1	F02	Group 1	2xMIC	9.542
Plate 1	G02	Group 1	4xMIC	7.313
Plate 1	H02	Group 1	8xMIC	7.934
Plate 1	A03	Group 1	0xMIC	53.79
Plate 1	B03	Group 1	2xMIC	9.693
Plate 1	C03	Group 1	4xMIC	6.916
Plate 1	D03	Group 1	8xMIC	6.666

## Sheet: Basic Information
Basic Information
	Software Version			SkanIt Software 6.0.1 for Microplate Readers RE, ver. 6.0.1.6
	Optical Response Compensation			Yes

## Sheet: Program Information
Program Information
	Program Name			FDA 12h.skax
	Software Version			SkanIt Software for Microplate Readers RE, ver. 6.0.1.6
	Execution time			2022/9/6 12:12:18
	User			SD-20200923GPVY\Administrator

## Sheet: Instrument Information
Instrument Information
	Name			Varioskan LUX
	ESW Version			1.00.38
	Serial No.			22.00 °C
				3020-659
	Instrument Module
		Plate adapter name		96-well adapter for plate without lid
		Plate adapter number		2
		Incubator		Yes
		Gas Control		No
		Top optics		Yes
		Bottom optics		Yes
		Dispenser 1		Yes
		Dispenser 2		Yes

## Sheet: Program Settings
Program Settings
	Measurement order			1
	Turn on stable delay			No
	Check the temperature at the beginning[°C]			No
Fluorescence Intensity
	Wavelength
		Excitation wavelength[nm]		297
		Emission wavelength[nm]		527
	Optical path			top reading
	Excitation bandwidth[nm]			12
	Dynamic range			Automatic
	Measurement time[ms]			100
Fluorescence Spectroscopy
	Type			Emission Spectrum
	Wavelength range
		Start[nm]		470
		End[nm]		580
		Step length[nm]		1
	Fitting wavelength			527
	Optical path			top reading
	Excitation bandwidth[nm]			12
	Dynamic range			Automatic
	Measurement time[ms]			100

## Sheet: Run Log
Run Log
	Time	Events	Information
	2022/9/6 12:12:18	Procedures FDA 12h.skax Launched
	2022/9/6 12:12:18	Temperature	25.0°C
	2022/9/6 12:12:18	Step Fluorescence Intensity Activated
	2022/9/6 12:12:24	Calibration	Fluorescence Intensity 0.985632 42941
	2022/9/6 12:12:31	Temperature	25.0°C
	2022/9/6 12:12:36	Steps Fluorescence Intensity Ended
	2022/9/6 12:12:36	Step Fluorescence Spectroscopy Activated
	2022/9/6 12:13:31	Temperature	25.0°C
	2022/9/6 12:14:31	Temperature	25.1°C
	2022/9/6 12:15:31	Temperature	25.0°C
	2022/9/6 12:16:31	Temperature	25.0°C
	2022/9/6 12:17:31	Temperature	25.0°C
	2022/9/6 12:18:31	Temperature	25.0°C
	2022/9/6 12:19:31	Temperature	25.0°C
	2022/9/6 12:20:31	Temperature	25.0°C
	2022/9/6 12:21:31	Temperature	25.1°C
	2022/9/6 12:22:31	Temperature	25.1°C
	2022/9/6 12:23:31	Temperature	25.1°C
	2022/9/6 12:23:40	Tool Warning	3020-659: 107: Calibration validity has expired.
	2022/9/6 12:23:40	Step Fluorescence Spectroscopy Ended
	2022/9/6 12:23:40	Temperature	25.1°C
	2022/9/6 12:23:44	Procedures FDA 12h.skax Ended

## Sheet: Plate Layout
Name	Plate 1
Board type formwork	ANSI/SBS Standard, 96-well
	1	2	3	4	5	6	7	8	9	10	11	12
A	0xMIC	0xMIC	0xMIC
	Group 1	Group 1	Group 1
	1:1	1:1	1:1
B	2xMIC	2xMIC	2xMIC
	Group 1	Group 1	Group 1
	1:1	1:1	1:1
C	4xMIC	4xMIC	4xMIC
	Group 1	Group 1	Group 1
	1:1	1:1	1:1
D	8xMIC	8xMIC	8xMIC
	Group 1	Group 1	Group 1
	1:1	1:1	1:1
E	0xMIC	0xMIC
	Group 1	Group 1
	1:1	1:1
F	2xMIC	2xMIC
	Group 1	Group 1
	1:1	1:1
G	4xMIC	4xMIC
	Group 1	Group 1
	1:1	1:1
H	8xMIC	8xMIC
	Group 1	Group 1
	1:1	1:1
