# Supplementary material for: Antibacterial activity and mechanism of sanguinarine against Staphylococcus aureus by interfering with the permeability of the cell wall and membrane and inducing bacterial ROS production
Source: Front Vet Sci. 2023 Mar 30;10:1121082. doi: 10.3389/fvets.2023.1121082 (PMC10101331; doi:10.3389/fvets.2023.1121082)
Supplement: Supplementary file 2 [file Data_Sheet_2.ZIP › Frontiers_raw data for Figure 2-5-Gu Yeqing/Figure 3/(D)FDA/FDA 24h.xlsx]

## Sheet: Fluorescence Intensity Values
Results
FDA 24h.skax
2022/9/7 12:18:47
Fluorescence Intensity
Ex 297 nm, Em 527 nm
Plate 1
RFU	1	2	3	4	5	6	7	8	9	10	11	12
A	700.5	830.9	828.6
B	6.618	7.255	7.101
C	5.709	6.669	6.487
D	4.394	5.175	5.085
E	711	807.6
F	6.372	6.916
G	5.82	6.631
H	4.605	5.048
Sample	1	2	3	4	5	6	7	8	9	10	11	12
A	0xMIC	0xMIC	0xMIC
B	2xMIC	2xMIC	2xMIC
C	4xMIC	4xMIC	4xMIC
D	8xMIC	8xMIC	8xMIC
E	0xMIC	0xMIC
F	2xMIC	2xMIC
G	4xMIC	4xMIC
H	8xMIC	8xMIC
Autoloading range A1 - M28

## Sheet: Fluorescence Spectroscopy
Results
FDA 24h.skax
2022/9/7 12:18:47
Fluorescence Spectroscopy
Em 470-580 nm，Ex 527 nm
Plate 1
Wavelength	0xMIC	0xMIC	0xMIC	2xMIC	2xMIC	2xMIC	4xMIC	4xMIC	4xMIC	8xMIC	8xMIC	8xMIC	0xMIC	0xMIC	2xMIC	2xMIC	4xMIC	4xMIC	8xMIC	8xMIC
470	0.6539	0.7562	0.802	0.03047	0.007413	0.02559	0.01901	0.04368	0.01363	0.03122	0.02872	0.02077	0.01281	0.01901	0.02719	0.02135	0.786	0.8682	0.01086	0.03658	0.02051	0.01763	0.0181	0.03276
471	0.8771	0.9022	0.978	0.02511	0.01231	0.01458	0.02941	0.05928	0.01592	0.01778	0.01814	0.02398	0.01282	0.02762	0.01217	0.02545	0.8564	0.9275	0.01794	0.0348	0.02592	0.03004	0.01242	0.02222
472	0.9895	1.113	1.23	0.03676	0.01679	0.03297	0.02227	0.04908	0.01111	0.02462	0.01939	0.01322	0.01374	0.02178	0.02017	0.03008	1.121	1.14	0.03416	0.02544	0.02197	0.02596	0.02194	0.02345
473	1.219	1.334	1.433	0.03844	0.02347	0.02665	0.02885	0.03594	0.01343	0.0202	0.01588	0.02099	0.007507	0.02952	0.02338	0.02226	1.314	1.408	0.01207	0.02095	0.01634	0.0212	0.01467	0.02905
474	1.618	1.86	1.869	0.02067	0.01374	0.0354	0.02368	0.04075	0.01284	0.03259	0.01454	0.02329	0.02225	0.02198	0.02129	0.0271	1.674	1.867	0.01467	0.02788	0.01167	0.01898	0.01685	0.01611
475	1.89	2.125	2.212	0.03647	0.01928	0.01924	0.01363	0.03473	0.01792	0.02154	0.02022	0.01845	0.02108	0.01643	0.01109	0.02496	2.007	2.19	0.01431	0.02959	0.01017	0.03124	0.02649	0.01509
476	2.406	2.734	2.598	0.02766	0.01393	0.02675	0.01963	0.03367	0.01799	0.01891	0.0215	0.01976	0.008199	0.0194	0.01904	0.0278	2.546	2.663	0.02306	0.007653	0.01136	0.02099	0.01227	0.02079
477	2.771	3.11	3.186	0.01124	0.02516	0.02133	0.01883	0.04558	0.006814	0.01506	0.01616	0.01774	0.01383	0.0151	0.0103	0.02252	2.994	3.126	0.01551	0.02021	0.01477	0.01907	0.01973	0.01159
478	3.551	4.121	3.989	0.01436	0.02058	0.01734	0.03245	0.02875	0.01381	0.01527	0.02299	0.01784	0.01398	0.01873	0.01581	0.005326	3.768	4.1	0.01885	0.03091	0.01399	0.0188	0.02441	0.01556
479	4.24	4.917	4.987	0.01125	0.02251	0.02561	0.0266	0.02566	0.005368	0.02319	0.01676	0.005836	0.006361	0.02726	0.009777	0.02484	4.684	5.049	0.02606	0.02431	0.02227	0.01311	0.01097	0.01348
480	5.062	5.936	5.906	0.01638	0.02323	0.03053	0.02764	0.01316	0.00642	0.01932	0.02798	0.012	0.02341	0.01014	0.01007	0.01829	5.325	5.885	0.02423	0.0248	0.01022	0.01327	0.02285	0.01678
481	6.099	6.818	6.982	0.00719	0.02014	0.02036	0.03073	0.01729	0.01585	0.01919	0.01583	0.01392	0.01453	0.01841	0.01553	0.01871	6.439	7.094	0.02341	0.03425	0.02419	0.02272	0.01426	0.01742
482	7.165	8.334	8.513	0.01465	0.0299	0.01673	0.03443	0.0194	0.01443	0.0235	0.0235	0.01326	0.01236	0.02221	0.01782	0.01525	7.747	8.451	0.03392	0.02614	0.02076	0.02471	0.01906	0.02053
483	9.047	10.29	10.55	0.009685	0.04812	0.04576	0.04823	0.01095	0.01894	0.02814	0.02667	0.008456	0.02552	0.02175	0.01587	0.007708	9.507	10.46	0.03107	0.03141	0.01711	0.0103	0.02101	0.02531
484	10.81	12.37	12.5	0.00724	0.05229	0.052	0.03565	0.008743	0.02099	0.03042	0.04177	0.002821	0.02563	0.02906	0.02449	0.006581	11.53	12.65	0.04403	0.03667	0.0341	0.03721	0.01931	0.02567
485	13.21	14.93	14.88	0.005465	0.04629	0.06837	0.05878	0.009457	0.0285	0.038	0.04512	0.005095	0.02094	0.02097	0.01567	0.01115	13.68	14.91	0.05915	0.05452	0.02739	0.04183	0.01922	0.01954
486	16.63	18.48	18.98	0.001405	0.05368	0.04509	0.06619	0.009523	0.03757	0.03791	0.04503	0.001591	0.02836	0.02978	0.02972	0.0013	17.14	18.94	0.06407	0.06662	0.0432	0.04479	0.01654	0.043
487	19.16	22.03	22.2	0.0041	0.07633	0.07484	0.05928	0.007279	0.0429	0.05437	0.05855	0.004921	0.02449	0.02993	0.03866	0.002104	20.41	22.57	0.07352	0.06184	0.04822	0.04692	0.02577	0.02272
488	23.07	26.49	26.41	0.003071	0.0919	0.06934	0.08222	0.003592	0.03102	0.05442	0.04958	0.004353	0.05059	0.03355	0.03174	0.00369	24.37	26.43	0.06907	0.07932	0.04735	0.03604	0.02291	0.03512
489	27.63	31.09	31.71	0.005541	0.09105	0.09253	0.1021	0.0031	0.04881	0.05152	0.04454	0.001977	0.03929	0.04029	0.04325	0.00171	28.48	31.32	0.08502	0.1112	0.05838	0.05706	0.0335	0.03029
490	33.99	38.78	39.35	0.002021	0.124	0.09722	0.1075	0.005524	0.07787	0.08243	0.07029	0.0001411	0.04198	0.04975	0.03625	0.005217	35.72	39.4	0.1178	0.102	0.06797	0.07399	0.04064	0.04663
491	40.38	45.79	46.35	0.002704	0.1373	0.137	0.1465	0.002767	0.07749	0.09732	0.0924	0.001862	0.04539	0.06358	0.07341	0.003194	42.5	46.94	0.1369	0.1251	0.09614	0.07968	0.0682	0.07799
492	46.93	54.01	54.8	0.0005382	0.1728	0.1548	0.155	0.002167	0.0765	0.09557	0.08795	-0.0001698	0.06631	0.06911	0.05131	0.0009762	49.89	54.84	0.1522	0.1529	0.07678	0.09624	0.06187	0.06566
493	54.95	63.75	63.61	0.001601	0.1951	0.1917	0.1624	0.001788	0.08448	0.1294	0.1055	0.0001907	0.07014	0.05535	0.08611	0.002441	58.96	64.77	0.1673	0.1892	0.09657	0.08729	0.08434	0.0751
494	67.44	77.5	78.07	0.0009804	0.1958	0.1854	0.1634	0.0009634	0.1105	0.1001	0.1411	0.004059	0.09185	0.09007	0.07951	0.001377	72	79.43	0.201	0.2032	0.1101	0.1428	0.09266	0.07684
495	78.52	89.8	91.42	0.002252	0.2406	0.2191	0.223	0.001065	0.136	0.1504	0.1346	-8.602e-05	0.09211	0.1159	0.09888	0.001285	84.07	92.18	0.2238	0.2312	0.1466	0.1461	0.1004	0.1015
496	91.9	104.8	106	0.001556	0.2677	0.2455	0.2656	0.001737	0.143	0.1392	0.1578	0.001599	0.09973	0.1134	0.102	0.0005151	98.72	108.7	0.2369	0.2809	0.1665	0.1731	0.1193	0.1062
497	105.9	120.5	122.2	0.00168	0.2945	0.2998	0.2884	0.003804	0.1381	0.1739	0.1657	0.0007624	0.1284	0.1355	0.1474	0.003162	113.7	124.8	0.2876	0.2708	0.1883	0.1842	0.1324	0.1264
498	125.7	143.4	146	0.003808	0.3433	0.3363	0.3094	-0.0002701	0.1646	0.1953	0.1989	0.001197	0.1364	0.1488	0.1475	-0.001184	135.5	149.5	0.3262	0.3614	0.2117	0.2017	0.1621	0.1664
499	144.5	164.1	166.6	-0.000523	0.3762	0.3455	0.322	0.00108	0.2156	0.1888	0.2038	0.00102	0.1767	0.1783	0.1701	0.0005383	155.3	171.2	0.3527	0.357	0.2251	0.2619	0.1825	0.1849
500	163.5	187.2	189	0.005887	0.4856	0.4152	0.437	0.003136	0.2935	0.3008	0.3272	0.006014	0.2322	0.236	0.2376	0.007368	178.5	196.3	0.4391	0.4186	0.2805	0.301	0.2247	0.244
501	191.7	219.3	220.6	0.05213	0.9742	0.8346	0.8981	0.06637	0.683	0.7166	0.6697	0.06871	0.6634	0.6434	0.5962	0.06103	207.6	229.5	0.9297	0.7909	0.6731	0.6849	0.5985	0.5911
502	215.5	246.6	249.5	0.2175	2.826	1.968	2.015	0.2696	2.748	1.827	1.956	0.2409	2.356	1.684	1.823	0.2752	237	257.4	2.434	1.881	1.817	1.755	1.736	1.718
503	243.8	282.5	284	0.8492	10.76	5.159	5.59	0.9103	16.86	4.687	5.337	0.8032	7.654	4.951	7.272	0.8443	278.3	294.8	7.225	5.185	10.24	4.825	5.614	5.667
504	279.4	341.9	328.3	2.403	37.34	15.26	28.75	2.253	63.93	12.41	20.48	2.204	24	13.79	45.15	2.284	343.2	334.2	22.37	20.53	55.12	12.42	24.39	29.23
505	347	558.9	480.6	7.531	125.4	90.55	190	7.116	208.5	37.36	144.7	7.496	79.1	59.37	223.1	7.272	487.8	430.6	75.26	108.5	230.8	37.69	113.5	178.4
506	466.5	944.6	770.6	18.91	287.1	310.7	548.4	16.38	434.1	86.16	461.2	18.77	178.6	178.5	594.9	18.56	690.4	637.1	174.5	298.1	551.1	106.7	278.2	516.8
507	690.4	1582	1260	41.42	557.9	814.5	1255	36.54	768.5	210.6	1125	42.85	366.6	440.2	1271	40.66	987.4	1049	358.9	627.8	1078	291.8	556.5	1190
508	1053	2478	2002	89.35	968.7	1747	2439	77.13	1224	493.5	2284	88.95	653.8	883.6	2328	85.4	1394	1758	642.4	1128	1835	678.9	969.4	2308
509	1722	3991	3304	207.7	1711	3614	4495	197.7	2013	1166	4428	206.9	1210	1751	4179	197.7	2088	3121	1174	2046	3094	1593	1721	4364
510	2454	5528	4657	378.2	2518	5582	6546	426.9	2825	2024	6467	365	1832	2738	5970	355.6	2793	4535	1780	3054	4346	2731	2544	6361
511	3384	7394	6372	630.2	3517	8051	8955	858.7	3793	3222	8886	593.2	2621	4033	8057	588.2	3633	6412	2548	4352	5783	4264	3601	8777
512	4517	9591	8442	997.4	4762	10970	11760	1591	4976	4749	11650	915.5	3594	5651	10520	937.3	4659	8638	3503	5954	7450	6084	4927	11550
513	6360	12800	11490	1774	6587	15240	15760	3216	6694	7236	15650	1563	5099	8177	14120	1687	6136	12020	5030	8365	9932	9074	7027	15650
514	8204	15850	14380	2947	8351	19240	19540	5419	8347	9723	19380	2514	6525	10630	17490	2852	7621	15140	6472	10680	12230	11940	9068	19430
515	10390	19250	17620	4744	10400	23800	23750	8728	10260	12680	23510	4035	8209	13480	21320	4665	9284	18710	8189	13380	14910	15280	11410	23720
516	12890	23120	21240	7195	12720	28810	28450	13030	12420	16010	28150	5891	10120	16660	25490	7091	11140	22660	10120	16260	17820	19100	14050	28480
517	16450	28410	26340	10990	15890	35970	34900	19740	15390	20790	34490	8902	12740	21190	31340	10870	13750	28240	12810	20470	21960	24560	17820	35060
518	19590	32730	30650	14680	18500	42040	40240	25930	17840	25050	39790	11720	14940	25040	36130	14480	15930	33070	15050	23930	25310	29360	21000	40550
519	22910	36820	34780	18780	21120	48170	45140	32840	20200	29640	44850	14870	17140	28950	40490	18580	18080	38020	17320	27350	28490	34830	24110	45720
520	26920	41500	39600	24390	24260	55190	50510	42300	23000	35470	50310	19150	19850	33750	45350	24070	20570	43720	20090	31500	32020	41890	28060	51350
521	30000	44890	43220	29080	26540	60080	54160	49940	24970	39940	53980	22750	21890	37420	48820	28900	22360	47910	22230	34590	34510	47320	30970	55310
522	32850	47760	46370	33900	28540	64250	57100	58020	26600	44000	56790	26300	23690	40840	51570	33730	23900	51520	24080	37490	36720	52180	33750	58400
523	35970	50490	49500	39670	30460	68000	59480	67460	28110	48440	59360	30450	25460	44480	53750	39920	25360	54980	26030	40360	38580	57310	36630	61170
524	37990	51780	51090	44040	31420	69710	60180	74570	28850	51280	60310	33580	26440	46840	54560	44170	26110	56740	27140	42020	39270	60520	38440	62070
525	39380	52350	52030	47960	32030	70460	60120	80600	29240	53370	60290	35980	27090	48470	54480	48090	26520	57700	27910	43240	39500	62600	39780	62150
526	40200	52010	52120	51090	32010	69840	59070	85850	29120	54500	59410	38060	27290	49380	53610	51340	26490	57660	28250	43620	38990	63690	40480	61160
527	40330	50510	50860	53600	31380	67540	56300	90130	28270	54660	56860	39380	26840	49580	51340	54240	25810	56390	27980	43260	37660	63320	40500	58500
528	39860	48560	49250	54470	30370	64740	53500	91110	27230	53840	54090	39700	26110	48770	48930	54890	24980	54460	27260	42250	36010	61930	39720	55810
529	38800	46220	47160	54130	28920	61220	50140	90860	25860	52390	50680	39290	24990	47540	46070	54750	23820	51840	26190	40780	33930	59790	38610	52340
530	36540	42180	43470	51970	26440	55250	44590	87040	23480	49180	45360	37450	22940	44980	41200	52600	21710	47230	24250	38140	30560	55590	36240	46850
531	34110	38320	39700	49290	23960	49360	39560	82270	21150	45620	40340	35160	20970	42200	36700	49860	19660	42730	22290	35490	27290	51180	33890	41490
532	31360	34280	35750	45850	21440	42860	34370	76430	18620	41560	35140	32490	18830	38970	32100	46340	17450	37680	20280	32380	24010	45920	31190	36030
533	28280	30210	31670	41770	18790	36470	29330	69430	16070	37380	30260	29470	16640	35380	27640	42040	15210	32670	18070	29150	20800	40110	28110	30800
534	24300	25150	26500	36000	15550	28920	23480	59650	12950	31740	24420	25320	13870	30800	22270	36400	12430	26590	15260	24970	16820	32870	24230	24620
535	21030	21270	22480	31370	12950	23240	19030	51340	10580	27160	20020	22000	11650	26850	18200	31550	10280	21930	13070	21520	13880	27250	20960	19990
536	17830	17650	18660	26640	10560	17910	15030	43560	8407	22710	15960	18630	9570	23020	14440	26730	8370	17510	10910	18260	11140	21870	17800	15670
537	14820	14360	15290	22130	8414	13250	11510	35690	6525	18540	12370	15400	7673	19340	11190	22210	6710	13680	8948	15150	8737	16730	14830	11950
538	12040	11490	12200	17720	6549	9452	8530	28230	4980	14770	9281	12420	6053	15910	8416	17600	5309	10510	7198	12300	6694	12210	12070	8886
539	9523	9016	9569	13700	4975	6480	6069	21630	3666	11490	6632	9618	4647	12800	6162	13520	4096	7879	5641	9751	4995	8437	9608	6362
540	6844	6464	6828	9277	3346	3795	3612	14480	2470	7975	3960	6633	3172	9356	3917	9057	2949	5342	3911	7026	3280	4873	6904	3868
541	5138	4912	5148	6451	2436	2517	2326	10110	1766	5809	2497	4719	2335	7179	2756	6244	2259	3834	2914	5321	2332	3043	5188	2593
542	3727	3625	3764	4460	1738	1688	1541	6711	1257	4067	1543	3236	1694	5392	1950	4227	1742	2805	2140	3867	1631	1961	3756	1790
543	2494	2490	2572	2390	1105	996.7	944	3792	805	2572	870.8	1812	1096	3513	1240	2222	1277	1877	1386	2567	1003	1105	2490	1118
544	1756	1770	1823	1327	731	617.8	606.3	2123	541.3	1663	549.9	1002	737.1	2392	807.4	1173	996.7	1340	910.6	1740	647.8	665.6	1711	721.4
545	1205	1222	1256	630.6	455.2	348.5	354.6	1052	345.8	982.4	333.6	477.7	461.5	1508	472.7	536.4	768.5	948.6	558.6	1101	392.2	372	1110	420.7
546	819.2	852.5	870.6	236.7	268.3	180.1	180.3	428	202.8	520.8	182.9	173.2	274	882.9	250.2	192.4	609.8	690.2	317.7	645.3	219.4	190.4	674.6	218.8
547	530.9	557.9	566.9	43.79	124.9	77.38	74.85	94.97	95.96	193.6	84.74	27.36	126.9	375.1	97.88	27.56	479.5	510.5	136.7	278.4	101.3	82.22	331.6	90.05
548	404.9	422.1	428	8.921	63.38	39.63	37.79	18.06	50.58	73.38	45.14	5.529	62.73	149.6	46.74	6.203	415.2	437	61.74	106.8	51.06	42.31	156.1	44.63
549	334.5	357.3	365.8	2.627	29	20.16	19.62	4.323	25.49	27.6	23.89	1.727	28.48	49.27	23.49	2.126	377.6	399.9	24.82	32.7	25.04	22.31	61.96	22.73
550	299.2	327.6	337.9	0.587	12.2	9.54	9.352	0.9897	12.07	12.34	11.73	0.4195	11.88	13.54	10.96	0.58	353	375.5	9.662	9.863	11.62	11.15	16.86	10.85
551	286	315.8	323.3	0.1591	7.643	6.432	6.245	0.3108	8.137	8.748	8.425	0.128	7.25	8.056	7.175	0.1666	340.8	361.8	6.155	6.153	7.564	8.074	7.964	7.14
552	277.5	306.6	310.8	0.04758	6.181	5.573	5.366	0.1085	6.713	7.28	7.273	0.03336	5.921	6.397	6.206	0.05291	329.4	349.5	4.926	5.108	6.584	6.949	6.162	6.029
553	267.3	294.4	302.3	0.01814	5.941	5.203	5.034	0.02793	6.318	7.307	7.207	0.008537	5.51	6.029	5.954	0.01942	318.1	338.1	4.575	4.852	6.19	6.69	5.556	5.862
554	260.9	286.9	293.3	0.01508	5.955	5.361	5.099	0.01035	6.495	7.077	7.282	0.007883	5.475	5.823	5.901	0.01049	308.9	329.8	4.512	4.882	6.481	6.841	5.663	5.844
555	252.7	278	285.5	0.00655	6.086	5.378	5.2	0.007965	6.807	7.473	7.285	0.005385	5.734	6.186	6.179	0.008832	301	320	4.59	4.852	6.393	7.157	5.728	5.913
556	244.2	269.6	274.5	0.007404	6.113	5.597	5.345	0.007093	6.756	7.662	7.44	0.004231	5.864	6.312	6.318	0.002324	290.7	309.1	4.568	5.18	6.556	7.336	5.856	6.141
557	234	261.9	266.8	0.01384	6.232	5.718	5.384	0.006943	6.711	7.619	7.472	0.006257	5.952	6.35	6.335	0.002049	281.2	299.5	4.852	5.105	6.671	7.17	6.019	6.315
558	228	254.2	260.5	0.008618	6.397	5.939	5.442	0.004407	6.995	7.801	7.68	0.006465	6.106	6.683	6.34	0.005907	273.6	292.4	4.987	5.102	6.865	7.208	6.075	6.462
559	221	246.3	251.8	0.005264	6.298	5.971	5.692	0.007093	7.123	7.795	7.86	0.007801	6.172	6.615	6.762	0.002274	266.2	282.9	5.039	5.119	6.932	7.517	6.208	6.675
560	213.9	233.9	240	0.003636	6.616	6	5.776	0.01011	7.171	8.186	8.032	0.001656	6.252	6.909	6.715	0.004183	254.6	273.1	5.123	5.297	7.082	7.702	6.26	6.534
561	206.8	226.9	234.1	0.004076	6.616	5.933	5.862	0.003804	7.39	8.091	8.112	0.0009566	6.322	7.083	6.792	0.001712	246.9	265	5.111	5.313	7.22	7.858	6.379	6.778
562	199.1	220.1	226	0.002604	6.687	6.068	5.724	0.009583	7.605	8.26	8.191	0.007235	6.646	7.209	7.059	0.00407	237.4	256.8	5.151	5.417	7.219	8.013	6.702	6.872
563	191.7	211.6	217.6	0.004674	6.824	6.196	5.893	0.006482	7.454	8.435	8.322	0.001503	6.642	7.206	7.142	0.003805	228.1	247.1	5.257	5.806	7.345	8.239	6.775	7.217
564	185.7	205.5	209.5	0.002814	6.908	6.284	6.05	0.00296	7.573	8.488	8.399	0.003539	6.706	7.265	7.216	0.004514	220.1	236.9	5.208	5.551	7.423	8.199	6.895	7.056
565	181.4	198.4	205.6	-1.18e-05	6.894	6.265	6.297	0.00289	7.903	8.604	8.408	0.004892	6.778	7.46	7.426	0.002653	213.2	227.5	5.434	5.734	7.452	8.372	6.981	7.268
566	173.8	190.9	196.3	0.004011	7.174	6.351	6.326	0.004328	8.134	8.673	8.476	0.005299	6.765	7.678	7.659	0.001997	203.8	218.6	5.635	5.755	7.53	8.371	7.005	7.475
567	168.1	185.2	189.7	0.002431	7.118	6.678	6.3	0.002557	8.008	8.907	8.751	0.01333	6.864	7.881	7.684	0.006866	198.3	212.1	5.529	6.023	7.721	8.814	7.141	7.593
568	161	177.1	181.2	0.00596	7.24	6.648	6.324	0.005076	8.277	8.969	8.874	0.000608	6.979	7.837	7.784	0.001999	190.3	203.5	5.495	5.766	7.769	8.657	7.096	7.736
569	154.4	172.2	175.8	0.001275	7.255	6.643	6.297	0.006758	8.178	9.13	8.961	0.004419	7.074	8.007	7.797	0.006411	184.4	197	5.45	5.963	8.04	8.726	7.291	7.871
570	149.9	165.7	169.6	0.007123	7.452	6.937	6.53	0.004699	8.239	9.152	9.005	0.003514	7.09	7.94	7.842	0.007206	177.4	190.1	5.749	5.975	8.042	9.031	7.286	7.911
571	142.6	157.8	162.4	0.003407	7.395	6.895	6.644	0.001248	8.285	9.523	9.372	0.003198	7.355	8.123	8.149	0.005195	170	181.1	5.742	6.063	8.216	8.962	7.472	7.971
572	138.5	152.4	156	0.002375	7.347	6.847	6.615	0.0034	8.543	9.339	9.104	0.002037	7.483	8.447	8.263	0.001544	163.7	174.9	5.769	6.197	8.151	8.952	7.541	8.047
573	133.9	147.8	151	0.003182	7.395	6.887	6.628	-0.0003959	8.74	9.555	9.459	0.002617	7.497	8.134	7.988	0.002086	158	168.8	5.674	6.179	8.215	8.742	7.593	8.03
574	127	141.4	144.3	0.004112	7.711	6.83	6.703	0.002061	8.572	9.378	9.395	0.003703	7.612	8.21	8.372	0.009139	150.5	161.7	5.809	5.91	8.294	9.246	7.516	8.092
575	123	135.7	139.1	0.00704	7.648	7.048	6.523	0.002039	8.682	9.753	9.701	0.003112	7.683	8.304	8.109	0.00216	144.9	155.3	5.85	6.191	8.287	9.083	7.645	8.007
576	118.2	130.7	133	0.005454	7.702	6.962	6.468	0.001342	8.806	9.587	9.758	0.000783	7.742	8.555	8.445	0.001362	139.6	150	5.913	6.274	8.452	9.231	7.996	8.371
577	112.5	124.4	127.7	0.002453	7.746	6.95	6.761	0.003359	8.714	10.04	9.527	0.006223	7.764	8.574	8.434	0.003852	132.8	142.7	6.01	6.317	8.428	9.194	7.835	8.355
578	108.4	119.9	123.7	0.002373	7.616	6.896	6.781	0.002836	8.746	9.913	9.704	0.003209	7.737	8.582	8.346	0.007474	128.6	137.3	5.857	6.216	8.389	9.245	7.939	8.374
579	104.7	115.5	119	0.002476	7.53	6.881	6.72	0.005316	8.972	9.586	9.594	0.004746	7.834	8.591	8.6	0.001552	124	132.3	6.019	6.209	8.475	9.197	8.018	8.431
580	98.9	110.4	112	0.00648	7.66	7.113	6.755	0.002905	8.982	9.997	9.511	0.001849	7.632	8.746	8.567	0.002783	117.7	125.8	5.783	6.446	8.722	9.239	7.779	8.613
Autoloading range A1 - Y123

## Sheet: Results Summary
Results Summary
Regular
Plate	Hole	Group	Sample	荧光 1 (297/527nm)
Plate 1	A01	Group 1	0xMIC	700.5
Plate 1	B01	Group 1	2xMIC	6.618
Plate 1	C01	Group 1	4xMIC	5.709
Plate 1	D01	Group 1	8xMIC	4.394
Plate 1	E01	Group 1	0xMIC	711
Plate 1	F01	Group 1	2xMIC	6.372
Plate 1	G01	Group 1	4xMIC	5.82
Plate 1	H01	Group 1	8xMIC	4.605
Plate 1	A02	Group 1	0xMIC	830.9
Plate 1	B02	Group 1	2xMIC	7.255
Plate 1	C02	Group 1	4xMIC	6.669
Plate 1	D02	Group 1	8xMIC	5.175
Plate 1	E02	Group 1	0xMIC	807.6
Plate 1	F02	Group 1	2xMIC	6.916
Plate 1	G02	Group 1	4xMIC	6.631
Plate 1	H02	Group 1	8xMIC	5.048
Plate 1	A03	Group 1	0xMIC	828.6
Plate 1	B03	Group 1	2xMIC	7.101
Plate 1	C03	Group 1	4xMIC	6.487
Plate 1	D03	Group 1	8xMIC	5.085

## Sheet: Basic Information
Basic Information
	Software Version			SkanIt Software 6.0.1 for Microplate Readers RE, ver. 6.0.1.6
	Optical Response Compensation			Yes

## Sheet: Program Information
Program Information
	Program Name			FDA 24h.skax
	Software Version			SkanIt Software for Microplate Readers RE, ver. 6.0.1.6
	Execution time			2022/9/7 12:18:47
	User			SD-20200923GPVY\Administrator

## Sheet: Instrument Information
Instrument Information
	Name			Varioskan LUX
	ESW Version			1.00.38
	Serial No.			22.00 °C
				3020-659
	Instrument Module
		Plate adapter name		96-well adapter for plate without lid
		Plate adapter number		2
		Incubator		Yes
		Gas Control		No
		Top optics		Yes
		Bottom optics		Yes
		Dispenser 1		Yes
		Dispenser 2		Yes

## Sheet: Program Settings
Program Settings
	Measurement order			1
	Turn on stable delay			No
	Check the temperature at the beginning[°C]			No
Fluorescence Intensity
	Wavelength
		Excitation wavelength[nm]		297
		Emission wavelength[nm]		527
	Optical path			top reading
	Excitation bandwidth[nm]			12
	Dynamic range			Automatic
	Measurement time[ms]			100
Fluorescence Spectroscopy
	Type			Emission Spectrum
	Wavelength range
		Start[nm]		470
		End[nm]		580
		Step length[nm]		1
	Fitting wavelength			527
	Optical path			top reading
	Excitation bandwidth[nm]			12
	Dynamic range			Automatic
	Measurement time[ms]			100

## Sheet: Run Log
Run Log
	Time	Events	Information
	2022/9/7 12:18:47	Procedures FDA 24h.skax Launched
	2022/9/7 12:18:47	Temperature	25.1°C
	2022/9/7 12:18:47	Step Fluorescence Intensity Activated
	2022/9/7 12:18:54	Calibration	Fluorescence Intensity 1.00934 624401
	2022/9/7 12:19:06	Steps Fluorescence Intensity Ended
	2022/9/7 12:19:06	Step Fluorescence Spectroscopy Activated
	2022/9/7 12:19:41	Temperature	25.1°C
	2022/9/7 12:20:41	Temperature	25.2°C
	2022/9/7 12:21:41	Temperature	25.2°C
	2022/9/7 12:22:41	Temperature	25.2°C
	2022/9/7 12:23:41	Temperature	25.2°C
	2022/9/7 12:24:41	Temperature	25.3°C
	2022/9/7 12:25:41	Temperature	25.3°C
	2022/9/7 12:25:45	Step Fluorescence Spectroscopy Ended
	2022/9/7 12:25:45	Temperature	25.3°C
	2022/9/7 12:25:49	Procedures FDA 24h.skax Ended

## Sheet: Plate Layout
Name	Plate 1
Board type formwork	ANSI/SBS Standard, 96-well
	1	2	3	4	5	6	7	8	9	10	11	12
A	0xMIC	0xMIC	0xMIC
	Group 1	Group 1	Group 1
	1:1	1:1	1:1
B	2xMIC	2xMIC	2xMIC
	Group 1	Group 1	Group 1
	1:1	1:1	1:1
C	4xMIC	4xMIC	4xMIC
	Group 1	Group 1	Group 1
	1:1	1:1	1:1
D	8xMIC	8xMIC	8xMIC
	Group 1	Group 1	Group 1
	1:1	1:1	1:1
E	0xMIC	0xMIC
	Group 1	Group 1
	1:1	1:1
F	2xMIC	2xMIC
	Group 1	Group 1
	1:1	1:1
G	4xMIC	4xMIC
	Group 1	Group 1
	1:1	1:1
H	8xMIC	8xMIC
	Group 1	Group 1
	1:1	1:1
