# Supplementary material for: Antibacterial activity and mechanism of sanguinarine against Staphylococcus aureus by interfering with the permeability of the cell wall and membrane and inducing bacterial ROS production
Source: Front Vet Sci. 2023 Mar 30;10:1121082. doi: 10.3389/fvets.2023.1121082 (PMC10101331; doi:10.3389/fvets.2023.1121082)
Supplement: Supplementary file 2 [file Data_Sheet_2.ZIP › Frontiers_raw data for Figure 2-5-Gu Yeqing/Figure 3/(D)FDA/FDA 6h.xlsx]

## Sheet: Fluorescence Intensity Values
Results
FDA 6h.skax
2022/9/6 17:57:38
Fluorescence Intensity
Ex 297 nm, Em 527 nm
Plate 1
RFU	1	2	3	4	5	6	7	8	9	10	11	12
A	28.51	28.84	29.69
B	10.81	11.13	10.95
C	8.988	9.739	8.668
D	7.174	7.314	7.069
E	21.35	21.82
F	10.5	10.74
G	8.442	8.493
H	5.944	5.992
Sample	1	2	3	4	5	6	7	8	9	10	11	12
A	0xMIC	0xMIC	0xMIC
B	2xMIC	2xMIC	2xMIC
C	4xMIC	4xMIC	4xMIC
D	8xMIC	8xMIC	8xMIC
E	0xMIC	0xMIC
F	2xMIC	2xMIC
G	4xMIC	4xMIC
H	8xMIC	8xMIC
Autoloading range A1 - M28

## Sheet: Fluorescence Spectroscopy
Results
FDA 6h.skax
2022/9/6 17:57:38
Fluorescence Spectroscopy
Em 470-580 nm，Ex 527 nm
Plate 1
Wavelength	0xMIC	0xMIC	0xMIC	2xMIC	2xMIC	2xMIC	4xMIC	4xMIC	4xMIC	8xMIC	8xMIC	8xMIC	0xMIC	0xMIC	2xMIC	2xMIC	4xMIC	4xMIC	8xMIC	8xMIC
470	0.08499	0.07429	0.09274	0.06182	0.05702	0.02131	0.021	0.01966	0.03836	0.01604	0.01177	0.03045	0.01728	0.03102	0.03137	0.02039	0.01171	0.02257	0.03751	0.02894	0.1013	0.08389	0.08693	0.07675	0.07617	0.01839	0.02083	0.03007	0.02588	0.02295	0.02417	0.006356	0.01495	0.009923	0.0166	0.01972	0.02336	0.008122	0.01678	0.0108
471	0.06886	0.07704	0.07075	0.0943	0.07586	0.0298	0.03839	0.03391	0.0327	0.03187	0.02376	0.03845	0.02446	0.02658	0.01989	0.015	0.01814	0.02702	0.02827	0.02144	0.1329	0.09634	0.1117	0.1259	0.1168	0.02099	0.0265	0.02675	0.02727	0.02772	0.01335	0.01575	0.01813	0.03011	0.02111	0.01308	0.01549	0.01005	0.02351	0.00645
472	0.1055	0.09069	0.1203	0.09467	0.1018	0.02608	0.03518	0.02824	0.02335	0.02502	0.03481	0.02888	0.0356	0.01979	0.02545	0.02763	0.02163	0.02742	0.02452	0.02123	0.1212	0.126	0.1095	0.1251	0.1234	0.01716	0.02939	0.02458	0.02536	0.0143	0.02286	0.0258	0.02704	0.01262	0.01165	0.01576	0.01372	0.005068	0.01817	0.01874
473	0.1032	0.1436	0.1068	0.129	0.1133	0.02813	0.03346	0.04294	0.02729	0.03902	0.03613	0.04132	0.02896	0.02935	0.03779	0.03375	0.02806	0.03165	0.02581	0.01438	0.1242	0.1513	0.1605	0.1524	0.196	0.02709	0.0371	0.03384	0.03643	0.04048	0.02532	0.01834	0.02099	0.01528	0.01502	0.008728	0.01445	0.007756	0.01012	0.01827
474	0.1565	0.1834	0.1538	0.1629	0.1528	0.03902	0.02887	0.03503	0.04286	0.02281	0.03583	0.04954	0.03055	0.036	0.03612	0.03156	0.01704	0.01845	0.02958	0.01971	0.155	0.1627	0.179	0.2175	0.203	0.03607	0.03728	0.04336	0.03659	0.04307	0.01844	0.022	0.0247	0.02536	0.02266	0.01525	0.01414	0.01188	0.01385	0.01421
475	0.1963	0.2026	0.1766	0.1923	0.2101	0.04396	0.04957	0.04466	0.05001	0.03557	0.02957	0.0422	0.03528	0.02911	0.04096	0.02475	0.02412	0.0229	0.02745	0.008851	0.2291	0.2289	0.2401	0.2332	0.2964	0.03587	0.04324	0.03901	0.03147	0.04609	0.02444	0.02083	0.02195	0.01215	0.01453	0.01215	0.01195	0.004752	0.01093	0.01203
476	0.2072	0.2312	0.2498	0.2366	0.2277	0.04503	0.03968	0.04738	0.054	0.03936	0.03082	0.04351	0.05517	0.02531	0.04488	0.02483	0.02978	0.03356	0.02226	0.0288	0.295	0.2791	0.3112	0.3026	0.2948	0.05714	0.04015	0.03735	0.06132	0.03586	0.03332	0.01686	0.02995	0.02376	0.02331	0.01676	0.01264	0.01372	0.01247	0.009177
477	0.2474	0.2695	0.3083	0.286	0.3	0.0411	0.04401	0.04552	0.06101	0.06303	0.06581	0.05045	0.03574	0.05063	0.03813	0.0194	0.02069	0.03265	0.02781	0.03046	0.3347	0.3363	0.34	0.3457	0.3798	0.05996	0.05792	0.05443	0.05788	0.06194	0.01908	0.01973	0.0232	0.02539	0.02409	0.01043	0.01099	0.008294	0.01453	0.008938
478	0.3799	0.3537	0.3966	0.355	0.3786	0.05202	0.05273	0.07727	0.06915	0.07923	0.07383	0.06577	0.04328	0.05049	0.04617	0.03275	0.02732	0.02183	0.02775	0.02748	0.4133	0.4464	0.4218	0.4161	0.4703	0.05228	0.06488	0.07437	0.07145	0.06053	0.02489	0.03415	0.02892	0.0311	0.03765	0.005894	0.01763	0.0129	0.0078	0.012
479	0.4322	0.4172	0.4618	0.4669	0.4168	0.08145	0.08197	0.0905	0.06449	0.07023	0.06193	0.08159	0.05926	0.03608	0.06206	0.03365	0.03694	0.0307	0.03553	0.02643	0.4932	0.5361	0.5362	0.5835	0.5346	0.08335	0.07685	0.06027	0.06256	0.07202	0.02831	0.02277	0.02005	0.03054	0.02281	0.007873	0.008178	0.01079	0.00851	0.01725
480	0.4739	0.5591	0.6094	0.5909	0.475	0.09094	0.09176	0.09885	0.08671	0.09792	0.07353	0.09208	0.08131	0.07162	0.06377	0.02244	0.04084	0.03062	0.03694	0.03192	0.5668	0.6506	0.6132	0.6026	0.6605	0.08429	0.1111	0.08886	0.09197	0.09509	0.05455	0.01953	0.0307	0.02428	0.03736	0.01362	0.01427	0.01193	0.004382	0.0165
481	0.5972	0.6861	0.6582	0.7002	0.5917	0.09376	0.111	0.1414	0.1356	0.1212	0.07841	0.1046	0.09545	0.07194	0.0753	0.05367	0.03382	0.05662	0.05199	0.03821	0.7633	0.7963	0.7448	0.8153	0.8339	0.1129	0.1212	0.08629	0.09493	0.08883	0.03051	0.04458	0.03978	0.02502	0.03147	0.01834	0.01106	0.01495	0.01545	0.009078
482	0.6768	0.8325	0.8758	0.811	0.7338	0.1274	0.1562	0.1434	0.1233	0.1367	0.1016	0.1354	0.09979	0.1003	0.09826	0.04762	0.04838	0.04949	0.05895	0.0495	0.864	0.9676	0.9592	0.946	0.9411	0.1161	0.1259	0.1251	0.1329	0.1465	0.03854	0.0347	0.03593	0.03777	0.04656	0.01988	0.009981	0.01637	0.01405	0.01122
483	0.8948	1.016	1.012	0.9968	0.9605	0.1349	0.1612	0.1708	0.176	0.1442	0.1266	0.1618	0.1227	0.1044	0.1194	0.06827	0.05863	0.05367	0.06629	0.07732	1.179	1.21	1.241	1.153	1.213	0.1244	0.1487	0.1374	0.15	0.1603	0.05929	0.04755	0.05447	0.03093	0.05409	0.01941	0.01425	0.01658	0.02084	0.01968
484	1.02	1.17	1.253	1.338	1.116	0.1944	0.2122	0.1624	0.165	0.2127	0.1755	0.193	0.1419	0.1388	0.1413	0.06151	0.0914	0.0703	0.08588	0.08111	1.397	1.369	1.465	1.432	1.394	0.1859	0.17	0.1837	0.187	0.174	0.05326	0.05742	0.06119	0.04423	0.05283	0.0143	0.01444	0.02332	0.02501	0.02179
485	1.349	1.454	1.52	1.516	1.342	0.1924	0.2496	0.256	0.2257	0.2434	0.1564	0.219	0.1931	0.1545	0.1618	0.06823	0.08732	0.07693	0.08978	0.07762	1.618	1.684	1.699	1.694	1.668	0.2292	0.255	0.2044	0.2396	0.2168	0.06832	0.06049	0.05711	0.0632	0.06825	0.018	0.02223	0.0221	0.02317	0.01927
486	1.651	1.649	1.768	1.879	1.689	0.3203	0.2911	0.2996	0.2814	0.2713	0.2208	0.2491	0.2282	0.1783	0.2004	0.07885	0.1123	0.1004	0.09043	0.09008	2.038	2.004	2.112	2.013	2.164	0.2604	0.2493	0.2657	0.2715	0.2667	0.07807	0.06759	0.08836	0.06857	0.06518	0.01757	0.03585	0.01449	0.0237	0.02131
487	1.911	2.044	2.137	2.196	1.947	0.2784	0.335	0.3566	0.3269	0.318	0.2732	0.282	0.2512	0.2169	0.2222	0.1017	0.1186	0.1079	0.1024	0.1387	2.357	2.395	2.522	2.497	2.51	0.3033	0.2891	0.3056	0.3076	0.3281	0.07002	0.09893	0.1135	0.08859	0.08939	0.02882	0.02532	0.02238	0.02201	0.0254
488	2.386	2.373	2.565	2.552	2.35	0.3504	0.3901	0.4374	0.438	0.3758	0.3131	0.3822	0.2829	0.2591	0.2356	0.1382	0.1461	0.112	0.1383	0.1163	2.806	2.901	2.857	2.884	2.875	0.3867	0.3438	0.3591	0.3856	0.3575	0.1073	0.101	0.1196	0.1091	0.1084	0.0303	0.03968	0.03017	0.0277	0.03262
489	2.733	2.82	2.992	2.923	2.683	0.4441	0.4219	0.4562	0.4521	0.4422	0.3609	0.4518	0.3341	0.2651	0.2928	0.1461	0.1396	0.1415	0.1686	0.1242	3.258	3.355	3.426	3.348	3.309	0.4391	0.4447	0.3948	0.458	0.4085	0.1244	0.13	0.1241	0.1159	0.1234	0.02292	0.02417	0.03721	0.03821	0.02804
490	3.252	3.504	3.626	3.498	3.209	0.5165	0.5064	0.5677	0.5364	0.5538	0.433	0.5661	0.3828	0.3588	0.3704	0.1821	0.1977	0.1881	0.1658	0.1964	3.881	3.908	4.094	4.122	4.141	0.5301	0.4955	0.4977	0.5041	0.528	0.1375	0.1399	0.1368	0.1451	0.1535	0.04199	0.04414	0.03633	0.03725	0.03998
491	3.626	3.966	4.26	4.015	3.698	0.608	0.6772	0.6359	0.6049	0.5722	0.4925	0.5954	0.42	0.443	0.3946	0.2173	0.21	0.2	0.2074	0.2276	4.519	4.683	4.776	4.674	4.747	0.5652	0.5682	0.5712	0.5879	0.5953	0.1564	0.1729	0.1939	0.1563	0.1783	0.04943	0.0447	0.04758	0.04033	0.04622
492	4.204	4.439	4.687	4.608	4.274	0.7513	0.6801	0.7626	0.7131	0.7046	0.5892	0.6449	0.4777	0.534	0.5106	0.2393	0.2344	0.2219	0.2288	0.2537	5.337	5.241	5.28	5.306	5.399	0.6447	0.6676	0.597	0.6884	0.654	0.1795	0.1811	0.1895	0.1915	0.1941	0.06709	0.0481	0.04291	0.04481	0.05182
493	4.959	5.121	5.606	5.303	4.857	0.7788	0.8483	0.8574	0.8388	0.8379	0.6543	0.8259	0.5738	0.5185	0.5899	0.2755	0.2591	0.3102	0.3028	0.2972	5.854	6.069	6.262	6.172	6.244	0.7085	0.788	0.6994	0.7834	0.6837	0.2228	0.2171	0.2269	0.2526	0.2003	0.06125	0.06487	0.0652	0.05812	0.05956
494	5.447	5.994	6.441	6.274	5.586	0.9278	0.9392	0.992	0.9175	0.9886	0.7471	0.8693	0.6647	0.6718	0.5806	0.3094	0.3285	0.3323	0.3063	0.3353	7.033	7.254	7.039	7.147	7.307	0.891	0.9243	0.8529	0.8889	0.8079	0.2511	0.2363	0.2557	0.2278	0.2584	0.06079	0.06765	0.07284	0.07106	0.0706
495	6.277	6.67	7.163	7.076	6.31	1.022	0.9939	1.095	1.051	1.085	0.9437	1.052	0.8015	0.7163	0.7267	0.3822	0.3281	0.3158	0.3405	0.3477	7.624	7.974	8.261	8.17	8.023	0.9705	0.9919	0.9431	1.042	1.013	0.2562	0.2784	0.2744	0.2811	0.2826	0.08539	0.09106	0.08072	0.069	0.07012
496	6.877	7.538	8.145	7.879	7.174	1.119	1.217	1.224	1.206	1.181	0.9128	1.131	0.7844	0.7585	0.8852	0.3807	0.3595	0.4286	0.3585	0.3883	8.718	8.76	9.066	9.061	8.935	1.111	1.13	0.998	1.09	1.065	0.321	0.2716	0.2832	0.2794	0.309	0.1007	0.0936	0.09767	0.06862	0.1051
497	7.714	8.155	8.962	8.812	7.79	1.272	1.352	1.408	1.336	1.348	1.08	1.285	0.9261	0.9008	0.9224	0.4643	0.4939	0.3882	0.4506	0.4193	9.719	9.815	9.752	9.847	10.11	1.146	1.216	1.229	1.223	1.211	0.328	0.3435	0.3237	0.3518	0.3433	0.0928	0.09768	0.09586	0.1115	0.1045
498	8.515	9.238	10	9.901	8.833	1.458	1.414	1.515	1.46	1.488	1.145	1.442	1.069	0.9305	0.9738	0.4809	0.5181	0.5325	0.4671	0.4608	10.69	10.97	11.3	11.11	11.31	1.327	1.351	1.308	1.379	1.298	0.3688	0.419	0.3916	0.4292	0.391	0.1118	0.1148	0.1184	0.12	0.1211
499	9.62	10.13	10.94	10.53	9.758	1.539	1.566	1.665	1.628	1.549	1.24	1.523	1.118	1.2	1.141	0.5066	0.5554	0.5158	0.5165	0.5403	11.96	12	12.37	12.04	12.34	1.501	1.498	1.35	1.486	1.43	0.4289	0.4195	0.4255	0.4456	0.4359	0.1301	0.1202	0.1078	0.1207	0.148
500	10.29	11.23	12.05	11.91	10.35	1.683	1.809	1.824	1.815	1.734	1.396	1.718	1.269	1.227	1.249	0.695	0.6772	0.6244	0.6833	0.6066	12.95	13.48	13.51	13.57	13.37	1.548	1.607	1.571	1.599	1.634	0.5114	0.5179	0.4823	0.512	0.4931	0.1538	0.1822	0.1456	0.1431	0.1508
501	11.55	12.47	13.44	13.24	11.74	2.131	2.285	2.253	2.179	2.179	1.778	2.175	1.713	1.639	1.709	0.9701	0.991	0.9419	0.8861	0.9618	14.81	14.96	15.68	15.29	15.38	1.93	2.004	1.855	2.019	2.023	0.7774	0.8263	0.7409	0.8244	0.7382	0.3357	0.3203	0.3095	0.3232	0.2903
502	13.33	14.43	15.42	15.59	13.79	3.178	3.272	3.467	3.238	3.328	3.169	3.477	2.731	2.905	2.57	1.924	1.85	1.751	1.894	1.842	17.75	17.97	18.28	18.25	18.16	2.777	2.943	2.754	3.111	2.791	1.551	1.859	1.601	1.763	1.528	0.9731	0.9523	0.9353	0.763	0.9269
503	20.08	20.22	21.71	21.05	18.92	5.841	8.031	7.118	10.03	8.925	10.06	7.405	6.165	6.297	5.581	5.399	4.422	4.365	4.882	5.463	23.4	27.86	25.01	28.46	26.46	5.659	7.992	6.148	9.066	6.945	3.951	4.844	4.094	6.04	5.997	3.604	5.408	3.869	3.529	3.899
504	51.03	36.39	52.13	36.63	32.91	24.46	29.41	18.82	39.34	33.84	42.82	21.56	21.19	17.81	18.38	21.67	10.96	10.8	14.93	21.47	36.49	62.56	47.18	62.7	61.52	17.9	32.92	25.1	32.7	24.88	11.79	14.79	19.44	22.03	25.46	13.38	28.18	15.68	27.36	17.24
505	172.5	96.7	179.4	98.05	81.37	149.1	114.6	62.1	145.6	123.4	162.6	85.88	83.59	59.36	75.93	94.04	31.61	30.94	67.16	87.89	107.5	180.7	132.7	179.3	197.5	71.68	124.7	99.15	116.9	94.93	52.78	50.44	94.63	81.75	98.37	55.6	119.6	64.14	140.8	75.19
506	406.1	213.3	413.2	216.3	173.9	427	272.5	146.3	328.2	289.2	372.8	215.1	202.5	140.2	187.2	232.5	65.16	65.61	178.6	212.1	283.8	381.7	292.2	378	431.7	175.9	284.1	232.8	268.2	217.2	143.8	124.1	239	197.9	224.2	144.4	287.2	164.7	343.7	196.9
507	812.7	427.6	795.8	436.3	354.1	967	553.4	309.5	606	553.8	696.3	452.5	415.4	293.9	391.6	473.4	124.3	141	388.2	430.9	641.1	685.8	552.7	677.6	789.3	361	532.3	454.5	501.3	426.1	324.8	272.8	485.2	413.3	440.7	320.5	560.2	360.3	666.7	423
508	1442	780.2	1340	794.9	644.3	1849	973.3	570.3	1002	946.8	1163	812.1	728.4	542	700.9	833.3	225.7	304.9	706.9	755.5	1222	1134	944.8	1115	1286	638.5	890.6	776.7	841.9	724.6	596.9	517.4	842.1	745	751.1	607.7	948.6	667.7	1113	785.3
509	2507	1439	2270	1459	1202	3478	1725	1066	1714	1647	1978	1484	1311	1026	1280	1507	469.5	677.9	1310	1362	2297	1922	1679	1893	2160	1142	1538	1361	1450	1279	1122	1003	1493	1376	1328	1166	1648	1259	1860	1450
510	3639	2172	3241	2205	1860	5092	2567	1646	2473	2418	2869	2228	1957	1576	1924	2247	776.8	1134	1974	2030	3420	2786	2483	2751	3078	1702	2249	2011	2121	1887	1694	1554	2198	2076	1956	1780	2397	1903	2648	2173
511	4919	3070	4480	3126	2706	7030	3625	2416	3458	3399	4003	3219	2809	2300	2765	3210	1226	1759	2851	2909	4801	3903	3541	3843	4253	2443	3172	2854	2994	2681	2455	2285	3112	2932	2781	2569	3357	2715	3640	3071
512	6409	4189	5970	4242	3730	9236	4939	3392	4710	4645	5451	4513	3912	3246	3836	4461	1836	2565	3974	4029	6511	5333	4893	5257	5721	3393	4323	3918	4074	3703	3428	3175	4262	4008	3849	3534	4551	3700	4872	4139
513	8648	5870	8164	5970	5376	12440	6889	5020	6613	6483	7572	6580	5718	4807	5597	6394	2868	3868	5834	5841	9115	7456	6999	7349	7945	4960	6130	5599	5787	5333	5039	4630	6058	5628	5561	5016	6298	5218	6671	5783
514	10820	7489	10290	7619	6926	15410	8755	6545	8421	8259	9632	8582	7477	6287	7294	8303	3933	5219	7650	7605	11610	9537	9054	9397	10080	6467	7835	7217	7401	6874	6585	6015	7780	7157	7156	6408	7966	6633	8457	7355
515	13240	9383	12720	9498	8765	18800	10980	8405	10530	10330	12010	11010	9566	8060	9304	10510	5275	6834	9813	9686	14490	11910	11430	11760	12520	8251	9803	9078	9260	8695	8438	7618	9804	8938	9060	7988	9895	8216	10430	9077
516	15930	11450	15470	11640	10810	22500	13440	10500	12930	12690	14750	13770	11960	10110	11620	13040	6845	8715	12300	12060	17630	14680	14180	14420	15350	10310	12050	11220	11420	10740	10580	9457	12040	10930	11230	9798	12110	10030	12700	11110
517	19690	14320	19230	14600	13620	27650	16830	13420	16190	15920	18440	17570	15260	12920	14820	16550	9112	11500	15800	15360	22110	18400	17980	18140	19220	13100	15130	14150	14290	13580	13600	12000	15280	13710	14140	12290	15090	12510	15820	13850
518	22810	16760	22360	17090	16010	32090	19710	15940	18880	18590	21520	20780	18040	15360	17520	19450	11090	14030	18730	18090	26020	21500	21170	21190	22470	15440	17670	16550	16700	15910	16160	14200	17900	16040	16580	14360	17560	14670	18440	16120
519	25720	19190	25450	19560	18370	36400	22510	18510	21590	21250	24630	24140	20920	17860	20270	22440	13270	16680	21740	20910	30020	24680	24400	24310	25710	17860	20210	19020	19130	18260	18780	16480	20550	18390	19100	16470	19960	16730	20900	18370
520	29130	22160	29070	22490	21270	41170	25930	21660	24950	24500	28330	28410	24550	20970	23770	26190	16090	20110	25630	24410	34650	28590	28450	28150	29580	20940	23400	22020	22090	21220	22100	19210	23870	21190	22260	18950	22830	19160	23860	20970
521	31540	24260	31710	24650	23490	44410	28470	24120	27440	26910	31160	31810	27400	23360	26500	29090	18460	22950	28720	27230	38180	31480	31600	31010	32520	23360	25760	24360	24320	23570	24720	21290	26340	23270	24660	20790	25020	20970	26180	22910
522	33430	26110	34050	26600	25420	47050	30710	26390	29710	29100	33670	34910	30120	25590	29000	31710	20710	25610	31590	29730	41130	34190	34590	33650	35240	25580	27960	26570	26330	25660	27220	23170	28640	24960	26980	22370	26830	22490	28030	24470
523	35130	27870	36290	28400	27360	49300	32940	28770	32110	31300	36270	38440	33150	27850	31760	34610	23370	28820	34740	32480	44440	37090	37660	36410	37930	28030	30280	28820	28420	27920	29920	25110	31150	26680	29480	23860	28600	23870	30020	25910
524	35690	28750	37520	29310	28400	50120	34140	30290	33550	32570	37750	40770	35080	29390	33540	36430	25220	30890	36940	34340	46170	38750	39680	38190	39560	29710	31730	30340	29740	29420	31620	26240	32570	27530	31080	24630	29600	24530	31120	26640
525	35790	29230	38300	29780	29150	50200	34930	31360	34660	33500	38810	42550	36630	30450	34910	37790	26720	32630	38720	35690	47390	40010	41150	39390	40790	30970	32740	31330	30660	30620	33190	27080	33660	28060	32310	25070	30270	24920	31850	26940
526	35230	29210	38450	29740	29400	49310	35150	31930	35150	33780	39240	43760	37670	30990	35850	38620	27830	33900	39760	36470	47700	40600	42080	40000	41170	31820	33280	31980	31060	31240	34050	27400	34320	28090	33040	25100	30330	24840	32100	26780
527	33780	28470	37780	28960	28920	47180	34570	31940	34950	33430	39000	44250	38110	31040	36100	38750	28650	34730	40280	36740	46940	40390	42220	39900	40840	32240	33230	32070	30900	31370	34510	27130	34210	27380	33220	24530	29840	24130	31570	25920
528	32200	27410	36640	27970	28160	44800	33620	31390	34280	32670	38130	44100	37890	30530	35760	38210	28930	34800	40220	36350	45800	39630	41650	39110	39980	32080	32660	31550	30350	31020	34280	26500	33650	26480	32920	23710	29060	23230	30770	24880
529	30210	26070	35090	26510	27010	41800	32260	30430	33220	31480	36780	43310	37180	29660	35030	37390	28790	34550	39570	35500	43890	38370	40680	37880	38580	31520	31750	30740	29360	30310	33700	25510	32600	25240	32370	22600	27840	22020	29690	23600
530	26940	23630	32400	24030	24850	37080	29750	28500	31160	29290	34240	41390	35610	27700	33200	35320	28050	33400	37830	33800	40630	36000	38430	35570	36010	30160	29810	29130	27510	28780	32180	23610	30750	22920	30780	20560	25570	19890	27520	21240
531	23880	21270	29660	21660	22720	32640	27220	26540	28990	27000	31710	39330	33840	25780	31300	33180	26830	31870	36050	31820	37280	33540	36120	33050	33390	28650	28000	27430	25610	27100	30500	21710	28720	20780	29060	18600	23530	17840	25480	19030
532	20770	18790	26710	19190	20460	27730	24460	24300	26500	24490	28900	36630	31560	23670	29060	30710	25410	30020	33690	29470	33580	30650	33370	30290	30380	26800	25710	25310	23480	25190	28490	19670	26380	18420	27050	16540	21190	15790	23070	16720
533	17710	16290	23680	16710	18110	23190	21680	21910	23900	21850	25860	33710	29010	21340	26600	27980	23640	27870	31160	26910	29640	27670	30310	27250	27250	24630	23290	23010	21180	23060	26230	17490	23900	16070	24800	14510	18810	13680	20610	14510
534	14140	13320	19870	13620	15150	17910	18180	18810	20560	18560	21970	29680	25540	18290	23230	24240	20980	24750	27410	23550	24760	23670	26340	23410	23140	21810	20150	20100	18150	20310	23020	14810	20540	13160	21780	12050	15820	11160	17440	11810
535	11400	10980	16850	11250	12810	14070	15380	16280	17790	15880	18850	26120	22580	15830	20390	21240	18700	22020	24260	20620	21000	20460	23000	20210	19920	19320	17510	17510	15810	17770	20390	12650	17820	10900	19190	10070	13480	9201	15020	9700
536	8941	8855	14070	9101	10640	10560	12800	13830	15170	13340	15950	22750	19610	13470	17580	18150	16310	19170	21140	17720	17380	17410	19700	17170	16760	16800	15000	15090	13490	15360	17660	10560	15170	8835	16620	8277	11300	7418	12630	7809
537	6873	7020	11520	7177	8644	7577	10430	11540	12680	11050	13190	19350	16710	11220	14890	15330	13950	16410	18050	14990	14110	14510	16530	14330	13870	14390	12620	12740	11280	13020	15010	8691	12660	7047	14150	6689	9256	5884	10430	6168
538	5179	5492	9236	5551	6902	5250	8322	9424	10410	8949	10730	16120	13980	9134	12370	12600	11680	13720	15100	12420	11220	11860	13590	11730	11230	12080	10390	10530	9305	10860	12570	7043	10350	5552	11800	5311	7475	4616	8446	4806
539	3775	4230	7278	4212	5397	3447	6500	7521	8372	7108	8527	13130	11430	7286	10000	10160	9643	11240	12390	10080	8676	9462	10960	9376	8879	9922	8391	8532	7534	8838	10250	5586	8257	4308	9586	4179	5908	3497	6716	3590
540	2538	2918	5186	2830	3766	2028	4647	5508	6151	5180	6181	9873	8629	5317	7426	7471	7345	8506	9348	7480	6004	6951	8061	6874	6404	7543	6241	6337	5577	6633	7684	3943	5980	2973	7240	2869	4168	2465	4832	2472
541	1820	2173	3801	2069	2826	1348	3378	4091	4748	3860	4739	7744	6793	3939	5748	5769	5801	6685	7373	5786	4382	5351	6187	5308	4834	5950	4850	4918	4335	5179	6044	3021	4528	2227	5710	2164	3175	1851	3564	1815
542	1307	1615	2828	1504	2097	909.1	2492	3066	3531	2912	3475	5963	5255	2943	4409	4376	4478	5164	5705	4428	3057	3957	4694	3935	3521	4617	3635	3668	3239	3919	4656	2267	3303	1662	4456	1601	2363	1380	2674	1316
543	850.7	1086	1895	987.9	1405	555.6	1635	2034	2458	1961	2364	4020	3561	1939	2965	2935	3006	3568	3877	3002	1943	2719	3145	2697	2371	3152	2522	2562	2222	2754	3166	1509	2245	1123	3034	1068	1580	932.3	1813	864.9
544	569.7	741.9	1303	665.5	962.7	363	1088	1365	1753	1353	1649	2845	2534	1298	2105	2057	2125	2574	2770	2132	1284	1906	2210	1900	1650	2253	1800	1822	1557	1963	2251	1012	1560	763.8	2163	713.9	1072	636.2	1251	578.9
545	351.6	466.8	844.8	416.8	624.5	228.3	676.1	864.7	1186	881.9	1086	1899	1704	817.5	1416	1374	1427	1773	1875	1434	795.4	1279	1471	1275	1084	1518	1207	1225	1031	1334	1525	626.4	1011	476.8	1472	434.2	677.6	392.1	818.9	352.4
546	198.8	271.8	517	245.5	381.7	133.7	392.8	518.9	755.4	542.7	682	1206	1092	490	903.5	866	908.8	1159	1198	913.7	461.5	810	926.6	814.4	678.3	977.8	773	777.5	655.1	857.5	977.9	352.2	626.3	275.2	946.8	244.8	407.9	214.2	502.6	189.8
547	90.74	118.3	255.9	113.4	185.9	65.57	173.3	241.6	392.4	267.1	339.3	599.7	558.2	225.6	464.3	432.8	465.2	623	613.5	470.8	209.6	409	469.5	412.8	340.8	499.5	385.9	395.4	320.9	438.4	504	137.1	308.3	113.3	477.5	94.69	183.4	86.51	245	77.44
548	45.74	54	119.3	56.86	93.85	35.6	77.77	107.5	188.9	122.8	156.4	298.1	282.7	101.5	229.1	205.4	247.3	337.9	318.3	240.6	100.4	195.7	234.9	199.9	163	251	174	186	146	210.7	257.8	53.72	141.9	47.63	225.4	36.71	79.13	31.91	106.9	30.61
549	23.29	26.07	46.6	27.51	40.37	19.23	29.85	41.89	72.12	45.69	57.79	120.8	118.5	39.59	95.93	79.71	111.4	147.6	134.4	96.77	44.45	78.6	94.6	80.12	66.57	101.4	62.24	72.37	53.73	84.52	107.4	20.4	52.05	18.84	89.3	12.89	26.1	10.98	34.58	10.89
550	12.67	13.9	16.23	14.84	14.48	10.04	10.94	13.64	17.47	12.31	15.2	33.25	33.17	12.77	24.91	19.03	36.6	41.31	37.39	25.53	19.9	24.37	28.93	25.16	21.95	27.54	13.54	15.96	12.13	20.41	29.01	8.617	12.27	8.709	20.94	4.824	5.765	4.733	6.781	4.361
551	9.848	10.58	11.16	10.76	9.57	7.073	7.243	7.948	7.778	7.711	8.58	12.72	11.2	6.936	8.98	7.777	13.5	12.6	11.1	9.021	14.06	14.44	15.53	14.51	14.23	8.813	6.267	6.211	5.704	6.911	8.97	5.751	6.121	5.775	7.212	3.239	3.466	3.123	3.38	3.124
552	8.384	9.01	9.747	9.457	8.501	6.089	6.259	6.54	6.199	6.232	6.875	8.28	6.486	5.535	5.95	5.911	6.356	5.953	5.996	5.772	11.42	11.9	11.93	11.54	11.94	4.921	4.914	4.605	4.684	4.621	5.438	4.739	5.041	4.98	4.755	2.769	2.874	2.581	2.867	2.689
553	8.093	8.451	8.993	8.962	7.864	5.993	6.063	6.276	5.777	6.165	6.395	7.54	5.821	5.394	5.199	5.318	5.317	5.197	5.474	5.197	10.4	10.55	10.79	10.65	10.62	4.259	4.582	4.264	4.295	4.206	4.758	4.548	4.651	4.607	4.489	2.611	2.674	2.499	2.704	2.47
554	7.516	8.234	8.733	8.622	7.651	5.941	6.049	6.29	5.751	6.021	6.609	7.77	5.7	5.215	5.371	5.343	5.28	5.243	5.209	5.157	10.1	10.31	10.4	10.48	10.56	4.133	4.417	4.137	4.362	4.034	4.893	4.683	4.562	4.671	4.476	2.616	2.806	2.55	2.651	2.439
555	7.399	7.911	8.611	8.49	7.599	5.987	6.179	6.265	5.995	5.847	6.669	7.818	5.732	5.169	5.253	5.323	5.403	5.249	5.191	5.021	9.846	9.985	10.17	10.15	10.24	4.117	4.459	4.084	4.134	4.087	4.955	4.639	4.57	4.724	4.423	2.748	2.688	2.474	2.705	2.513
556	7.019	7.592	8.374	8.14	7.133	6.053	6.164	6.35	5.844	6.089	6.8	7.874	5.763	5.366	5.273	5.723	5.59	5.59	5.427	5.272	9.347	9.809	9.813	9.678	9.808	4.245	4.395	4.107	4.309	4.134	4.902	4.853	4.656	4.808	4.555	2.843	2.849	2.626	2.718	2.521
557	7.032	7.542	8	7.882	7.192	6.175	6.207	6.233	5.918	6.114	6.777	7.992	5.694	5.38	5.466	5.66	5.598	5.243	5.606	5.391	9.198	9.133	9.572	9.562	9.196	4.256	4.38	4.003	4.237	4.136	5.13	4.685	4.859	4.758	4.581	2.789	2.795	2.742	2.701	2.569
558	6.845	7.302	7.839	7.602	6.91	6.078	6.385	6.594	5.805	6.273	6.817	8.03	5.938	5.55	5.445	5.568	5.834	5.435	5.696	5.384	8.945	9.215	9.513	9.41	9.148	4.109	4.388	3.995	4.194	4.328	5.08	4.871	4.876	4.923	4.599	2.751	2.795	2.726	2.855	2.656
559	6.424	7.096	7.347	7.461	6.719	6.232	6.419	6.419	6.019	6.273	6.985	8.192	5.973	5.562	5.666	5.744	5.781	5.471	5.72	5.565	8.636	8.915	9.217	8.986	9.21	4.085	4.394	4.099	4.296	4.213	5.078	4.816	4.779	4.986	4.744	2.88	2.895	2.789	2.901	2.63
560	6.514	6.79	7.42	7.159	6.394	6.399	6.255	6.485	6.138	6.238	6.735	8.226	5.94	5.669	5.658	5.917	5.689	5.543	5.908	5.623	8.39	8.656	8.709	8.895	8.805	4.193	4.503	4.213	4.428	4.266	5.109	4.92	4.934	5.014	4.811	3.034	3.106	2.834	2.939	2.71
561	6.175	6.611	7.154	6.926	6.377	6.316	6.499	6.458	6.059	6.215	6.923	7.949	6.005	5.549	5.661	6.092	5.837	5.839	5.829	5.702	8.208	8.332	8.434	8.37	8.557	4.088	4.586	4.251	4.356	4.36	5.27	4.935	4.955	5.035	4.886	3.081	2.972	2.777	2.834	2.82
562	5.969	6.353	6.749	6.753	5.877	6.226	6.427	6.546	6.278	6.33	7.055	8.419	6.257	5.7	5.85	6.149	6.057	5.72	6.025	5.79	7.979	8.222	8.346	8.341	8.346	4.188	4.441	4.204	4.384	4.161	5.297	4.929	4.972	5.065	4.905	2.933	3.077	2.846	2.903	2.808
563	5.779	6.307	6.771	6.633	5.812	6.338	6.561	6.617	6.247	6.257	7.229	8.301	6.341	5.818	5.831	6.21	6.194	6.038	6.196	5.785	7.752	7.86	7.969	8.053	8.033	4.222	4.391	4.086	4.374	4.277	5.322	5.275	5.141	5.13	4.863	2.976	3.153	2.939	2.991	2.842
564	5.736	6.177	6.569	6.469	5.723	6.486	6.487	6.498	6.315	6.422	7.134	8.458	6.245	5.848	5.751	6.107	6.289	5.864	6.017	5.967	7.674	7.838	7.779	7.746	7.682	4.285	4.427	4.057	4.451	4.155	5.475	5.197	5.258	5.137	4.883	2.986	3.04	2.959	2.998	2.844
565	5.651	5.991	6.338	6.243	5.51	6.39	6.602	6.711	6.384	6.569	7.439	8.384	6.44	5.89	5.855	6.348	6.247	6.175	6.085	5.842	7.364	7.471	7.417	7.468	7.657	4.361	4.346	4.156	4.483	4.191	5.284	5.292	5.174	5.348	5.043	3.022	3.202	3.004	3.055	2.841
566	5.307	5.695	6.108	6.063	5.328	6.462	6.595	6.713	6.29	6.502	7.458	8.793	6.482	5.933	5.938	6.218	6.32	6.306	6.281	5.949	7.107	7.169	7.397	7.16	7.109	4.125	4.528	4.288	4.329	4.178	5.53	5.193	5.324	5.408	5.189	3.051	3.14	3.044	3.254	2.878
567	5.191	5.646	5.996	5.984	5.259	6.56	6.769	6.725	6.412	6.631	7.369	8.65	6.443	6.183	6.064	6.408	6.2	6.074	6.301	6.278	6.841	7.201	7.254	7.069	7.09	4.093	4.426	4.195	4.389	4.328	5.603	5.252	5.287	5.322	5.27	3.151	3.223	2.968	3.139	2.995
568	4.882	5.404	5.758	5.78	5.155	6.596	6.687	6.729	6.382	6.43	7.575	8.896	6.635	6.136	6.055	6.519	6.478	6.284	6.368	6.108	6.582	6.674	6.83	6.769	6.86	4.165	4.414	4.124	4.229	4.223	5.743	5.252	5.425	5.465	5.11	3.119	3.217	3.045	3.086	3.022
569	4.872	5.231	5.55	5.609	4.97	6.494	6.94	6.861	6.383	6.628	7.639	8.804	6.757	6.087	6.261	6.661	6.476	6.43	6.465	6.16	6.383	6.575	6.723	6.538	6.523	4.131	4.622	4.25	4.371	4.15	5.584	5.378	5.47	5.449	5.261	3.237	3.206	3.152	3.205	3.095
570	4.735	5.059	5.295	5.447	4.817	6.604	6.782	6.791	6.465	6.393	7.575	9.008	6.501	6.018	6.229	6.381	6.44	6.056	6.421	6.201	6.262	6.152	6.587	6.383	6.468	4.409	4.467	4.241	4.356	4.285	5.653	5.41	5.448	5.617	5.312	3.282	3.282	3.189	3.186	3.023
571	4.54	4.797	5.18	5.274	4.278	6.617	6.864	6.852	6.32	6.456	7.564	8.853	6.585	6.119	6.091	6.533	6.516	6.469	6.476	6.147	6.076	6.014	6.088	6.322	6.239	4.322	4.588	4.188	4.362	4.358	5.679	5.401	5.495	5.571	5.288	3.34	3.341	3.103	3.199	3.041
572	4.501	4.748	4.935	4.983	4.392	6.746	6.887	6.896	6.634	6.654	7.783	8.988	6.736	6.159	6.118	6.779	6.708	6.458	6.609	6.387	5.752	6.146	6.262	5.893	6.047	4.281	4.381	4.277	4.483	4.225	5.968	5.604	5.517	5.571	5.382	3.235	3.074	3.142	3.15	3.054
573	4.357	4.524	4.764	4.865	4.282	6.718	6.92	6.815	6.584	6.509	7.806	8.944	6.733	6.369	6.247	6.655	6.716	6.496	6.567	6.233	5.669	5.638	5.993	5.897	6.059	4.247	4.492	4.187	4.274	4.265	5.755	5.543	5.539	5.623	5.539	3.195	3.302	3.136	3.17	3.106
574	4.1	4.477	4.719	4.722	4.061	6.624	6.928	7.003	6.429	6.615	7.74	8.854	6.683	6.18	6.224	6.815	6.853	6.377	6.774	6.293	5.406	5.622	5.685	5.661	5.615	4.217	4.544	4.195	4.296	4.19	5.875	5.51	5.707	5.644	5.279	3.231	3.33	3.14	3.142	3.047
575	4.01	4.356	4.533	4.498	3.91	6.689	6.982	6.878	6.32	6.593	7.966	9.331	6.669	6.254	6.348	6.881	6.722	6.575	6.7	6.47	5.259	5.247	5.569	5.617	5.512	4.353	4.523	4.157	4.34	4.345	5.686	5.704	5.668	5.566	5.487	3.277	3.363	3.137	3.198	3.057
576	3.863	4.089	4.363	4.152	3.876	6.822	6.793	6.796	6.479	6.77	7.865	9.064	6.813	6.213	6.263	6.851	6.896	6.643	6.809	6.427	5.306	4.975	5.332	5.289	5.376	4.31	4.476	4.195	4.325	4.309	5.802	5.656	5.627	5.613	5.353	3.399	3.417	3.153	3.335	3.133
577	3.562	3.91	4.206	4.098	3.656	6.62	6.965	7.03	6.44	6.595	7.865	9.117	6.716	6.215	6.247	6.914	6.887	6.605	6.827	6.489	5.055	5.063	5.113	4.964	5.016	4.195	4.415	4.096	4.372	4.145	5.833	5.654	5.655	5.714	5.296	3.359	3.357	3.284	3.263	2.991
578	3.635	3.937	4.18	4.225	3.631	6.611	6.748	6.985	6.563	6.774	7.784	9.001	6.756	6.237	6.45	7.086	6.998	6.687	6.664	6.441	4.691	4.961	5.135	4.825	4.996	4.343	4.481	4.124	4.347	4.196	5.92	5.725	5.661	5.666	5.464	3.248	3.274	3.24	3.28	3.212
579	3.506	3.767	3.96	4.082	3.502	6.768	6.53	6.814	6.575	6.6	7.857	9.165	6.803	6.44	6.241	6.851	6.855	6.71	6.933	6.579	4.653	4.762	4.853	4.868	4.694	4.136	4.378	4.21	4.376	4.318	5.952	5.644	5.727	5.688	5.558	3.294	3.499	3.298	3.382	3.059
580	3.35	3.685	3.752	3.607	3.414	6.732	6.873	6.822	6.524	6.65	7.779	9.017	6.865	6.262	6.415	7.014	7.025	6.599	6.813	6.428	4.495	4.591	4.649	4.6	4.636	4.05	4.381	4.039	4.173	4.042	5.9	5.609	5.636	5.671	5.454	3.396	3.348	3.325	3.299	3.183
Autoloading range A1 - AO123

## Sheet: Results Summary
Results Summary
Regular
Plate	Hole	Group	Sample	荧光 1 (297/527nm)
Plate 1	A01	Group 1	0xMIC	28.51
Plate 1	B01	Group 1	2xMIC	10.81
Plate 1	C01	Group 1	4xMIC	8.988
Plate 1	D01	Group 1	8xMIC	7.174
Plate 1	E01	Group 1	0xMIC	21.35
Plate 1	F01	Group 1	2xMIC	10.5
Plate 1	G01	Group 1	4xMIC	8.442
Plate 1	H01	Group 1	8xMIC	5.944
Plate 1	A02	Group 1	0xMIC	28.84
Plate 1	B02	Group 1	2xMIC	11.13
Plate 1	C02	Group 1	4xMIC	9.739
Plate 1	D02	Group 1	8xMIC	7.314
Plate 1	E02	Group 1	0xMIC	21.82
Plate 1	F02	Group 1	2xMIC	10.74
Plate 1	G02	Group 1	4xMIC	8.493
Plate 1	H02	Group 1	8xMIC	5.992
Plate 1	A03	Group 1	0xMIC	29.69
Plate 1	B03	Group 1	2xMIC	10.95
Plate 1	C03	Group 1	4xMIC	8.668
Plate 1	D03	Group 1	8xMIC	7.069

## Sheet: Basic Information
Basic Information
	Software Version			SkanIt Software 6.0.1 for Microplate Readers RE, ver. 6.0.1.6
	Optical Response Compensation			Yes

## Sheet: Program Information
Program Information
	Program Name			FDA 6h.skax
	Software Version			SkanIt Software for Microplate Readers RE, ver. 6.0.1.6
	Execution time			2022/9/6 17:57:38
	User			SD-20200923GPVY\Administrator

## Sheet: Instrument Information
Instrument Information
	Name			Varioskan LUX
	ESW Version			1.00.38
	Serial No.			25.00 °C
				3020-659
	Instrument Module
		Plate adapter name		96-well adapter for plate without lid
		Plate adapter number		2
		Incubator		Yes
		Gas Control		No
		Top optics		Yes
		Bottom optics		Yes
		Dispenser 1		Yes
		Dispenser 2		Yes

## Sheet: Program Settings
Program Settings
	Measurement order			1
	Turn on stable delay			No
	Check the temperature at the beginning[°C]			No
Fluorescence Intensity
	Wavelength
		Excitation wavelength[nm]		297
		Emission wavelength[nm]		527
	Optical path			top reading
	Excitation bandwidth[nm]			12
	Dynamic range			Automatic
	Measurement time[ms]			100
Fluorescence Spectroscopy
	Type			Emission Spectrum
	Wavelength range
		Start[nm]		470
		End[nm]		580
		Step length[nm]		1
	Fitting wavelength			527
	Optical path			top reading
	Excitation bandwidth[nm]			12
	Dynamic range			Automatic
	Measurement time[ms]			100

## Sheet: Run Log
Run Log
	Time	Events	Information
	2022/9/6 17:57:39	Procedures FDA 6h.skax Launched
	2022/9/6 17:57:39	Temperature	26.2°C
	2022/9/6 17:57:39	Step Fluorescence Intensity Activated
	2022/9/6 17:57:45	Calibration	Fluorescence Intensity 0.9979 25263
	2022/9/6 17:57:49	Temperature	26.1°C
	2022/9/6 17:57:53	Steps Fluorescence Intensity Ended
	2022/9/6 17:57:53	Step Fluorescence Spectroscopy Activated
	2022/9/6 17:58:49	Temperature	26.1°C
	2022/9/6 17:59:49	Temperature	26.1°C
	2022/9/6 18:00:49	Temperature	26.1°C
	2022/9/6 18:01:49	Temperature	26.1°C
	2022/9/6 18:02:49	Temperature	26.1°C
	2022/9/6 18:03:26	Step Fluorescence Spectroscopy Ended
	2022/9/6 18:03:26	Temperature	26.1°C
	2022/9/6 18:03:30	Procedures FDA 6h.skax Ended

## Sheet: Plate Layout
Name	Plate 1
Board type formwork	ANSI/SBS Standard, 96-well
	1	2	3	4	5	6	7	8	9	10	11	12
A	0xMIC	0xMIC	0xMIC
	Group 1	Group 1	Group 1
	1:1	1:1	1:1
B	2xMIC	2xMIC	2xMIC
	Group 1	Group 1	Group 1
	1:1	1:1	1:1
C	4xMIC	4xMIC	4xMIC
	Group 1	Group 1	Group 1
	1:1	1:1	1:1
D	8xMIC	8xMIC	8xMIC
	Group 1	Group 1	Group 1
	1:1	1:1	1:1
E	0xMIC	0xMIC
	Group 1	Group 1
	1:1	1:1
F	2xMIC	2xMIC
	Group 1	Group 1
	1:1	1:1
G	4xMIC	4xMIC
	Group 1	Group 1
	1:1	1:1
H	8xMIC	8xMIC
	Group 1	Group 1
	1:1	1:1
