# Supplementary material for: Antibacterial activity and mechanism of sanguinarine against Staphylococcus aureus by interfering with the permeability of the cell wall and membrane and inducing bacterial ROS production
Source: Front Vet Sci. 2023 Mar 30;10:1121082. doi: 10.3389/fvets.2023.1121082 (PMC10101331; doi:10.3389/fvets.2023.1121082)
Supplement: Supplementary file 2 [file Data_Sheet_2.ZIP › Frontiers_raw data for Figure 2-5-Gu Yeqing/Figure 4/ROS 8.16 30min.xlsx]

## Sheet: Fluorescence Intensity Values
Results
ROS 30min.skax
2022/8/16 17:39:06
Fluorescence Intensity
Ex 488 nm, Em 525 nm
Plate 1
RFU	1	2	3	4	5	6	7	8	9	10	11	12
A	2.422	2.332
B	9.889	9.827
C	8.528	8.329
D	6.643	6.395
E	2.967	2.996
F	9.289	9.093
G	8.552	8.44
H	6.601	6.296
Sample	1	2	3	4	5	6	7	8	9	10	11	12
A	0xMIC	0xMIC
B	2xMIC	2xMIC
C	4xMIC	4xMIC
D	8xMIC	8xMIC
E	0xMIC	0xMIC
F	2xMIC	2xMIC
G	4xMIC	4xMIC
H	8xMIC	8xMIC
Autoloading range A1 - M28

## Sheet: Fluorescence Spectroscopy
Results
ROS 8.16.skax
2022/8/16 17:39:06
Fluorescence Spectroscopy
Em 350-650 nm，Ex 525 nm
Plate 1
Wavelength	0xMIC	0xMIC	2xMIC	2xMIC	4xMIC	4xMIC	8xMIC	8xMIC	0xMIC	0xMIC	2xMIC	2xMIC	4xMIC	4xMIC	8xMIC	8xMIC
350	0.0002875	0.0003693	-0.001433	-0.0004978	0.0004449	-0.000134	-0.0004994	-1.468e-05	-0.001241	0.0007053	-0.0004952	0.0001736	-0.0003927	0.002641	0.0008485	-5.233e-05
351	-0.000946	0.0008761	-0.0002344	0.0004057	-0.003882	-6.585e-05	-0.0002707	-0.003101	0.0001386	0.0007333	0.001426	0.0001721	-6.481e-05	0.0009404	0.0009885	9.981e-05
352	-0.000164	-0.0002132	-0.002369	0.0001455	0.0002588	-0.0001017	-0.0006041	-0.001428	-0.001498	0.000816	-0.0001749	-0.0001128	-0.0005419	-0.0002369	-6.78e-05	0.002274
353	0.001035	0.0001775	1.11e-06	-0.0006281	0.001075	0.0001779	0.0001569	0.001463	7.599e-05	-0.0003601	0.00119	0.0002537	-0.0001275	-0.0004395	0.0005525	0.0009648
354	0.0001542	-0.001644	0.0002504	0.0003181	0.0004144	8.441e-05	-4.053e-05	-9.11e-05	-0.0006358	-0.0001003	-0.0002806	-0.001288	0.0009835	3.205e-05	0.001001	0.0006547
355	-0.0004501	8.203e-05	-0.001633	-6.818e-05	-2.332e-05	0.003545	2.71e-05	-7.958e-05	0.0003332	5.975e-05	0.0002837	-8.209e-05	0.000148	0.002632	-4.345e-05	-0.0005143
356	0.0003838	-0.0008475	-0.000587	-0.002329	0.0001125	-0.0006544	0.0001998	0.0009307	0.0002123	0.0004787	0.0002469	-0.0001432	-0.0004277	-0.006527	-0.0005094	-0.0004549
357	-7.217e-06	-0.0007337	-0.002417	-0.0008815	0.0002539	-0.0003481	0.0002721	-0.000237	0.000101	3.014e-05	0.0005949	-3.348e-05	0.001195	-0.0005053	-0.0005175	0.0002283
358	0.0008659	0.0009654	0.002172	-0.002767	0.001447	0.0004933	-0.0002778	-0.001356	0.0001933	0.001034	0.001288	0.0006257	-0.002778	-0.000813	0.0006157	0.0007045
359	0.002005	-6.063e-05	-7.485e-06	0.000187	0.0003799	-0.0005068	-0.0001582	0.0005115	0.001	0.0002242	-0.0004049	0.0001175	0.002744	-0.0002487	-0.002073	-0.002844
360	0.0001172	0.0001311	0.0001187	0.0006845	0.002024	0.0005692	-0.0006282	0.002066	0.0005839	0.0003403	0.0003605	-0.0001903	-0.000345	-0.0003102	-0.0007461	-0.0002485
361	-0.0001072	0.0009251	-4.149e-05	-0.0007463	-0.0002255	-0.0011	0.0005417	-0.0005356	0.001424	-0.0002682	1.024e-05	-0.0003773	-0.00184	-0.0009533	0.0003855	-0.000415
362	0.002636	-0.0003371	0.0002283	-0.001569	-0.0001404	0.002899	-0.000531	0.000317	0.000439	0.0007724	-3.53e-05	8.83e-05	0.0003084	3.582e-05	-0.0001861	0.0002793
363	-9.738e-05	0.0004472	-0.001645	0.0002894	7.879e-05	4.559e-05	0.001146	-0.001207	-0.0009318	0.0003947	7.361e-06	-0.001023	0.0009356	-0.0004473	0.0008537	0.001207
364	0.001032	0.0005629	-1.4e-05	0.0004541	0.0003345	-0.0008334	0.0002447	-0.0003589	-0.002023	-0.0004378	0.0009563	0.001358	-3.859e-05	0.000173	0.000274	9.648e-05
365	8.121e-05	-0.0006186	0.001926	0.0006957	-0.0003657	0.0009984	-0.0001065	0.002193	0.0004579	0.0005871	0.0001106	0.0002581	-0.0001013	-0.0001417	0.000439	0.0003807
366	0.001202	-0.001761	0.0006598	0.000647	0.000416	-0.0001492	-0.0001799	0.0002721	0.001814	-3.846e-05	-6.634e-05	0.0002684	-0.0001553	-0.0005761	9.017e-06	-0.0008608
367	-0.0008549	0.0005927	0.0007717	0.0004417	-0.0008883	0.0001457	-0.0003568	0.0002015	0.0006191	0.0003852	-0.0001508	-0.0001148	-0.0001647	1.577e-05	5.025e-05	7.118e-05
368	0.00158	0.0006716	0.0005164	0.0005916	6.694e-05	-0.0001582	-0.0004461	-0.001839	-9.214e-05	-0.0006504	-0.0002676	0.001555	-9.281e-06	6.145e-05	-1.125e-05	-0.0006058
369	0.0003741	6.849e-05	0.001286	-0.0005103	-0.0001322	0.0002841	-0.001445	0.0001209	-0.0001316	-0.000146	-0.0002682	0.001172	0.0001152	-0.0004968	0.00175	0.0001319
370	-0.0001296	-0.0001331	0.0005495	0.0004429	0.0003266	-0.0003721	1.888e-05	0.0005335	0.0002235	-0.001063	0.0006972	0.0003734	0.0006096	1.468e-05	0.0009084	8.355e-05
371	0.0005911	0.001844	0.0005767	0.0006605	0.001626	0.001146	0.002167	0.0005069	-0.0005101	3.079e-05	-0.0008185	-0.000217	-0.0004558	-0.0004456	-4.034e-05	0.0002625
372	-0.0004803	-0.00109	0.00238	-0.001251	0.0001088	-0.0002936	0.000307	-0.0003684	1.41e-05	0.0009429	0.0008114	0.0001592	3.005e-05	-0.0005404	0.0002673	-0.0003143
373	0.001208	0.000216	0.0003606	-0.0001869	-6.285e-05	-0.0001011	-0.0004706	-0.000425	-0.0001491	-0.0004468	-3.667e-05	-0.0002324	0.001874	0.0002097	-0.0009412	-0.0004
374	0.000196	0.0003787	0.000355	-0.0003784	7.912e-05	0.0002254	0.0008077	-0.0002813	-0.0005937	4.362e-05	0.0008836	-0.0002374	0.002514	2.943e-05	0.0002186	-0.000395
375	-9.59e-05	0.0006346	5.853e-05	0.0002833	-0.001135	0.0001191	0.0004264	0.0005279	0.0005379	0.0001266	0.0001198	0.0003734	-0.0002608	0.0002072	0.0003557	0.0001774
376	0.0001188	9.202e-05	-0.002222	0.0001322	-0.0005956	-0.0003408	0.001395	0.0001885	0.000217	0.00172	0.0003687	-5.217e-05	0.001153	0.0008018	-0.0001753	0.0001937
377	-0.0001054	0.0003549	0.002764	-0.0007399	0.0002054	1.209e-05	-0.001361	-5.327e-05	-0.000548	0.0008926	0.0001599	-0.0008384	0.0009058	-0.001024	0.0003095	-0.0001029
378	0.0005651	-7.795e-05	0.0001758	3.809e-05	8.569e-05	-0.0005221	0.002268	0.002463	-1.228e-05	3.614e-05	0.001535	0.0001675	0.0001785	-0.0001431	0.001885	0.0005542
379	0.000303	-5.512e-05	0.0006304	7.752e-05	-0.0007206	-7.971e-06	0.0001542	-0.001289	-5.539e-05	-0.0006352	0.0001096	6.753e-05	0.001741	0.000298	-0.0001032	-0.0002272
380	0.0001446	9.883e-05	0.0004067	-0.0001927	1.017e-05	0.0003075	0.0002382	0.0004901	6.7e-05	-0.0001425	-8.881e-05	0.0001288	-0.0001017	-0.0005594	-0.000551	0.0006374
381	0.0004408	0.001092	-0.001061	-0.0004433	0.00162	0.0002765	-0.0001048	4.903e-05	-0.0002376	0.000154	-7.57e-05	-0.0003183	4.294e-05	0.0001255	0.002118	-0.0002015
382	0.001182	-5.365e-05	-0.001072	-6.862e-05	0.000336	-0.0009434	0.0006659	-0.0009927	0.0001239	-0.0001849	4.958e-05	6.124e-05	-0.0003518	0.0003218	-0.0002723	0.0003448
383	0.0006304	0.0004304	-0.0001001	0.0002548	0.0001845	0.0003713	-0.0004125	-9.788e-05	0.0002567	0.0005894	0.0003258	0.0009147	0.001149	0.0005114	-9.42e-05	0.00179
384	0.0002341	0.001766	0.001189	0.0005447	0.000179	-0.0002731	9.421e-05	0.000144	-0.0009748	0.000196	0.0009324	0.0001344	0.0009392	-0.001139	0.0004827	0.0005955
385	0.0001464	-0.0007488	-2.282e-05	0.001101	0.0004169	0.0002252	-7.367e-05	-6.384e-05	0.0001761	-0.0001503	-6.465e-05	0.0008642	0.0003986	0.000151	0.0008986	0.0001793
386	0.0002994	0.0006337	-0.001393	0.0008845	-0.0005177	5.539e-05	-0.001116	0.000647	0.000195	0.0009081	0.0005552	-6.514e-05	0.0003997	8.515e-06	-4.373e-05	0.0005209
387	0.000208	0.001265	-5.487e-05	0.0001268	-0.0007767	-8.344e-05	0.0005125	-0.0002196	0.0002071	-0.0002511	-0.0001008	0.0004354	9.365e-05	-0.0002348	0.0005535	0.0002427
388	0.001177	-0.0003413	0.0001162	9.785e-05	0.0003992	0.000121	-0.0002079	-9.123e-06	-0.0005819	-0.0002157	-0.000115	3.941e-05	0.0005996	0.000973	0.0004624	0.001334
389	0.0002665	7.798e-05	0.0001848	0.001527	-0.0003611	0.0003624	0.001272	-0.0002516	0.0002184	0.0002866	-0.0007139	2.728e-05	0.00197	-6.117e-05	0.0009216	2.263e-05
390	-0.0003168	-0.0003011	-3.798e-05	5.335e-05	1.974e-05	9.453e-05	-2.708e-05	5.757e-05	0.001089	3.98e-05	0.001563	0.001543	4.853e-05	0.0001476	0.0003344	-0.0002075
391	3.134e-05	-0.0001803	0.0009486	0.001183	0.0003729	-0.000329	0.0001843	7.224e-05	-1.49e-05	0.0006381	0.0005242	0.00023	-0.0004252	0.0001027	-1.953e-05	3.323e-05
392	-0.0001812	-0.0003068	0.0004465	-0.0003259	-0.0002255	0.0002829	-0.0001331	0.0003381	0.0002704	-0.0003628	-4.239e-05	-4.591e-05	-0.0001723	0.000848	-0.0006723	-0.0001419
393	-0.0007024	0.0002802	-0.0004957	0.0006585	0.0001817	-1.232e-05	-0.0005119	0.001362	-0.0001111	0.001236	-4.793e-05	-0.0001056	-0.0001462	-8.669e-05	1.74e-05	-0.0001655
394	-5.066e-05	-0.0002259	0.0001239	-0.000135	0.0006328	5.484e-05	-9.806e-05	-0.001568	0.0003283	0.001765	0.0001436	-0.0001924	-0.001171	0.0009509	0.0009108	0.0003863
395	5.028e-05	-0.0002562	0.0004117	-0.0007175	-0.0001541	-0.0004221	0.0003881	0.001082	-0.001301	0.001123	0.0007387	-0.0004076	0.001396	0.0001653	0.001068	-0.0001913
396	3.876e-05	5.735e-05	0.0003058	-8.463e-05	-0.0001563	0.0002524	-0.0002596	-0.0001221	8.828e-05	-0.0006745	-0.0006562	-0.0003972	0.0003184	-0.0003163	2.626e-05	-0.0004646
397	0.0009533	0.0006925	-0.0002982	-8.619e-05	-4.804e-05	-0.001934	6.266e-05	-0.0002459	-9.317e-05	-0.0005372	0.0002219	-0.0006103	0.001852	4.074e-05	-0.001228	2.177e-05
398	0.001263	0.00036	0.0002662	0.0003031	0.001055	0.0001694	0.0005401	-0.0008339	-0.0004248	-1.336e-05	-3.478e-05	1.336e-05	0.0006453	0.001296	0.0001336	0.0004382
399	0.001362	0.0001123	-0.0003345	0.0002511	-0.0004721	0.0001889	0.0002579	-0.0002315	0.0002471	0.0001335	-0.0001333	0.0001133	0.0002962	0.0002931	0.0002075	0.0009582
400	0.0001572	1.555e-05	-0.0002687	0.0006524	-0.0002044	-0.000793	5.23e-05	3.211e-05	5.541e-06	0.0002759	-1.698e-05	-2.836e-05	-0.0001134	0.0002418	-6.615e-05	-5.614e-05
401	0.00098	-0.0001241	0.001255	0.0002435	0.0002614	0.0001551	-0.0004671	0.0001032	7.536e-05	0.0005005	4.624e-05	6.293e-05	-4.735e-05	-0.0002588	-0.001037	-0.0001682
402	0.0009089	-0.0001255	0.0004565	0.000865	-0.000181	0.001022	-0.0002705	-0.0003753	-4.034e-06	-0.0001619	0.0003918	-0.0002525	-1.308e-05	0.0004905	0.0001556	0.0005037
403	0.0002613	0.0003158	1.198e-05	0.0006345	2.449e-05	0.000296	0.0005079	0.0003498	-5.072e-05	0.0002355	-0.0002118	0.0001452	-0.0008127	0.0003366	-0.0007307	0.0003563
404	0.0001338	0.0002694	-0.0009182	0.0001999	0.0002694	0.0001967	0.0001687	0.0001271	0.0001929	5.915e-05	0.0002049	-0.0007383	-3.981e-06	-9.976e-05	-0.0001794	-2.707e-05
405	5.776e-05	-0.0006206	0.0001617	0.004421	0.0003529	-3.336e-05	0.0002398	0.0005668	0.0004569	0.0002466	-0.0002652	2.819e-05	4.139e-05	-0.0004133	-0.000112	0.0004234
406	0.001062	0.001096	-0.001104	0.0001598	4.824e-05	0.001126	-3.192e-05	0.001771	-0.0001451	0.001121	0.0001832	0.001212	0.0004623	-0.0002259	0.0005536	0.000306
407	0.0009111	0.000895	-0.0003362	0.0008527	-0.0005921	0.001257	-0.0008682	-0.0002164	0.0006141	0.0004269	0.0005748	-5.233e-05	-0.0001483	-0.0004647	0.0007036	0.001382
408	-0.0002269	3.365e-05	-0.0001124	0.0001127	0.001464	2.169e-05	-8.856e-06	0.0003102	0.0001179	7.357e-05	0.00018	-0.0001786	0.0008977	-9.66e-06	0.001035	4.883e-05
409	0.0003066	0.0002232	-8.655e-06	0.0002378	-0.0002162	-1.634e-06	0.0005207	-0.0003418	0.0001923	0.0001688	0.0002309	0.0002432	-0.0002345	-7.828e-05	0.001036	0.0002099
410	0.001342	2.176e-05	0.0002638	3.273e-05	0.000872	0.000262	0.0001608	-0.0002017	-0.0001139	-2.332e-05	4.269e-05	0.001437	0.0002278	0.000248	0.0001334	-0.0007065
411	0.0003946	0.0004003	5.77e-05	1.873e-05	0.0005775	0.0001154	-0.001798	0.0009469	0.001443	0.001469	-0.0004233	0.0004543	-0.0002707	0.00176	-0.0001102	0.0001136
412	0.0009651	-0.0004458	2.608e-05	-6.986e-05	0.0001867	2.516e-05	0.0002723	1.132e-05	-9.275e-05	-8.336e-05	0.001965	0.0001561	-1.64e-05	-8.916e-05	-0.0004831	0.001167
413	0.0007945	-4.883e-05	-0.0002017	0.00121	0.0002692	-0.0005743	0.001036	2.404e-05	0.0004358	8.564e-05	0.000897	-0.0002745	0.0003389	0.0004012	0.0005261	0.000407
414	0.0007357	-0.0001417	0.001442	-0.0001732	0.0002	0.0002559	0.0007519	-0.0002425	0.0001791	-0.001411	0.0003513	-0.0001893	0.0003348	0.0002966	0.0001379	-9.845e-05
415	-0.0001543	4.75e-06	-0.0002276	-0.0001467	-4.607e-05	0.000976	-6.64e-05	-0.001081	-2.701e-05	0.001229	0.00128	-0.001375	0.0007811	0.0007807	0.00252	-0.0002006
416	0.0008177	-0.0002314	0.0001197	-0.0003592	0.0004916	-0.000464	0.002197	0.001032	-0.0005817	0.0005677	0.0002562	0.0004907	0.0003335	-0.0005689	-0.0003234	0.0004853
417	6.58e-05	0.0009751	0.0002664	0.0009403	9.905e-05	0.000107	-3.341e-05	0.0009719	0.001109	-0.0004165	0.0001919	0.00032	0.0001833	-0.0001881	0.0003237	-3.545e-05
418	0.0006575	1.417e-05	0.0006145	0.0006898	-0.0001856	0.001201	0.0003617	0.003194	0.0009612	-0.0002352	0.0007959	-0.0001973	-0.0001557	0.0002943	-3.269e-05	0.001587
419	-0.00036	0.001381	-0.000134	-0.001082	0.001263	-0.0002912	-0.000173	-0.001226	0.001544	0.001654	0.0007918	0.0009623	-3.496e-05	0.0008043	0.0008928	0.0007757
420	-0.001427	-0.0002288	-0.0001798	-6.764e-05	0.0003033	-0.0004015	-7.206e-05	-0.0003212	0.00214	0.001378	0.002567	0.0001519	-0.0003527	0.002411	0.001022	-1.605e-05
421	0.0005693	0.000283	0.001162	-0.0001949	7.605e-05	-0.0002579	0.0007892	-0.0001869	-0.0004335	0.000923	-0.0001189	0.000258	9.313e-06	9.643e-05	-4.635e-05	-0.0001584
422	0.0001687	0.0002628	0.000661	0.0005679	-0.0002336	0.000148	0.0003446	0.001615	0.0002025	0.0002032	0.0005933	-9.056e-05	0.0009943	0.0002921	-0.001209	-5.4e-05
423	0.0006745	0.0004872	-4.962e-05	-0.0001984	-0.0001127	0.0005706	-0.0004102	0.0008031	-0.0003969	-2.336e-05	9.313e-05	0.0004213	-2.922e-05	-5.706e-05	0.0003427	-0.001045
424	-0.0002284	0.001048	-0.00106	0.0004775	-4.915e-05	-0.0003197	0.0005731	0.0003113	0.0001508	-8.696e-05	2.68e-06	5.003e-05	-0.0001782	0.0005562	-0.001005	0.00189
425	0.0009099	0.0003232	0.0002418	0.0006874	0.0007314	0.0006372	0.0001885	0.0007789	4.42e-05	0.0008035	0.000239	-0.0002365	1.663e-05	-0.0001521	6.983e-05	0.0001793
426	0.001267	-0.0002266	-0.0003708	-7.893e-05	-0.0003249	-0.0003914	0.000504	0.0002445	-1.262e-05	0.0005762	0.00134	1.218e-05	0.003268	-0.001294	-0.0002625	-0.0005601
427	-0.0002046	0.001419	0.000321	-0.0006072	-0.001108	0.001358	6.008e-05	0.0002767	0.0002907	-0.0003564	0.0009597	0.001312	-0.0003102	-0.0004302	0.0003334	6.031e-05
428	0.0003638	0.001391	-0.0002117	0.0001123	0.0002926	-0.0001821	-0.0007634	-4.456e-05	-0.0001436	0.0002166	0.0004203	-0.0003095	0.001243	-0.0001187	0.0002026	0.001748
429	9.009e-05	0.0002049	0.0002903	-0.0001513	1.75e-05	-0.000128	5.499e-05	3.535e-05	0.0002293	0.0008001	0.00207	-0.0008918	5.161e-05	-1.24e-05	0.0002512	0.0002679
430	0.001332	0.0004478	5.538e-05	0.0001123	0.0007261	0.001808	0.00101	0.0001304	0.0007139	0.0002273	7.599e-05	0.001543	-0.0007892	0.0003102	0.0007728	0.0005123
431	0.0002185	0.0002857	-5.303e-05	0.0008948	0.001781	-0.0003612	0.0001018	0.0002458	-0.000302	6.066e-05	0.0006925	0.0005111	1.465e-06	-0.0009463	-0.0003042	-6.059e-05
432	-6.507e-05	-0.0002321	0.0004755	0.0001026	0.0001855	0.0009978	0.0005003	9.205e-05	0.0002494	-0.0001314	0.0001449	-1.145e-05	-0.0003213	-5.403e-05	0.0002086	0.0003099
433	0.001673	0.001337	0.0007138	6.876e-05	0.0003801	0.0004925	-0.0003723	0.001173	0.0002111	0.0007207	0.0001122	-0.0005292	0.000566	-0.0001226	-0.000362	0.001705
434	0.0003543	-4.194e-05	0.0002798	0.001308	0.0002464	-0.0002161	0.001416	0.001837	0.0005472	0.0002199	-0.001261	0.0002894	-0.0005236	0.0008779	0.000159	-0.0001644
435	0.0002194	-7.605e-05	0.0007014	-0.0001976	0.0006225	-0.0006951	0.001018	-7.862e-05	-0.0006384	0.002215	0.0005317	-0.0001386	0.0002869	-0.0001853	0.0005523	0.0009971
436	0.001496	5.487e-05	0.000259	-0.0002675	0.001821	-0.0004205	0.001238	-0.000552	0.001929	-0.0002601	0.0002902	-1.767e-05	0.0003961	0.0009871	-0.0001341	0.001328
437	-4.608e-06	-0.0003419	0.001037	-0.0001349	0.001319	-0.000212	-0.0008192	0.0002992	0.0002805	0.0004419	0.0008787	0.001707	0.001275	-0.0009216	0.0001452	0.0001134
438	0.0001663	0.0001416	3.544e-05	-0.001603	0.0009221	-1.996e-05	0.0003039	-0.0006923	0.001014	0.0003939	-0.000159	-5.342e-05	0.0001892	-0.0002267	-0.0002423	-6.579e-05
439	0.001291	0.000259	0.0001054	-9.415e-05	0.002653	0.001275	-0.000207	-0.0002413	0.0002687	0.001515	0.001728	0.000909	6.902e-05	0.001312	0.0002219	3.501e-05
440	0.001441	0.0001771	0.0009541	-0.0002115	0.0007309	0.001469	-0.0007997	0.000713	1.634e-05	0.00031	0.0004651	0.0004156	0.0001513	-0.0002841	0.0001666	0.0007105
441	0.001352	9.744e-05	0.000209	-0.0005701	0.0001708	-0.0003094	0.0002551	0.0005381	0.0001212	0.001805	0.0001853	0.0002122	0.0002274	-4.025e-05	0.000603	0.0004993
442	0.000985	0.0002041	-0.0002108	0.001025	0.0003239	2.123e-05	-0.0006349	0.002289	-0.0001984	0.001237	0.0001252	0.001194	0.0008912	0.0001621	0.0003464	0.001462
443	2.04e-05	0.0009454	0.001065	0.001856	0.00393	0.0001795	2.868e-05	0.001163	-7.228e-05	-0.0008245	-0.0003793	0.002806	0.0002354	0.0006115	0.001973	0.0002843
444	0.00171	0.0005829	0.002484	0.001028	7.125e-05	0.001986	0.002236	0.0009575	8.368e-05	-0.0001386	-0.0004833	-0.0005102	0.0007475	0.0003647	0.0008059	-0.001246
445	0.0007453	-0.0002009	0.0003589	-0.0002281	0.001106	0.0001576	-0.0006006	-8.696e-05	-0.0003985	8.277e-05	-0.0003768	0.0008281	-6.489e-05	-0.0001657	0.0009335	0.00374
446	0.0004368	0.0005688	0.001895	0.0002809	-0.0002139	0.0008061	0.001103	0.0001449	4.3e-05	-0.0001214	0.0005506	0.00101	0.000955	0.003266	0.0008731	6.942e-05
447	0.001133	0.0002355	0.0001276	0.0003418	-8.375e-05	0.002604	-0.0006468	-0.001013	0.0002606	0.001428	0.0007684	0.0001666	0.001739	-0.0001691	0.0007122	0.001941
448	0.001159	0.000398	4.86e-05	0.001553	3.013e-05	4.487e-05	-0.0007346	0.00163	4.87e-05	0.003295	0.001599	0.002646	0.002221	0.0001286	0.001038	0.002844
449	0.002423	0.0005754	0.003925	0.001488	0.0005634	0.00248	0.002165	0.001058	0.00248	0.0004	0.0005953	0.001908	0.0005236	0.0004308	-0.0001638	0.0004714
450	0.002454	0.002031	0.000264	0.001854	0.002061	0.0007888	0.001815	0.001939	0.001256	0.004062	0.002032	0.0002761	0.001567	0.001808	0.002015	-0.0002689
451	0.00546	-0.0001595	0.0009994	0.0004794	0.0001204	0.001394	0.0003304	0.001226	1.513e-05	0.0004784	-3.101e-05	0.00286	0.0002569	-0.0002264	0.003541	0.001683
452	0.006916	0.0009245	0.004339	0.003845	0.003989	0.001232	0.0004692	0.002411	0.001856	0.004002	-0.002389	0.003644	0.002041	0.001164	0.004646	0.001143
453	0.00378	0.002909	7.881e-05	0.002616	2.642e-05	0.001484	0.004127	-0.0005324	0.002385	0.0003341	0.006674	0.004125	0.001246	0.001136	0.002393	0.0008924
454	0.003129	2.959e-05	0.001138	0.004752	0.002513	0.0003775	0.001871	0.003451	0.002034	5.701e-05	0.0008128	0.0001183	0.001882	0.003431	0.003124	0.005195
455	0.005267	0.002344	0.004513	0.004748	0.002243	0.003194	0.001289	0.003717	-0.0006924	0.0005677	0.001444	0.001446	0.004354	0.003604	0.003655	0.003881
456	0.007361	0.006997	0.005353	0.003028	0.004827	-0.0003509	0.003337	0.008808	0.005988	0.00179	0.002285	0.001146	0.008635	0.006592	0.004629	0.0046
457	0.006928	0.002116	0.004974	0.001591	0.007135	0.002905	0.007545	0.005907	4.546e-05	0.003991	0.00432	0.002069	0.00223	0.01094	0.0007143	0.01409
458	0.009989	0.005428	0.004488	0.0004708	0.008056	0.0083	0.002291	0.01174	0.0016	0.0007733	0.007968	0.005928	0.00565	0.002937	-6.533e-05	0.00584
459	0.02124	0.001284	0.01068	0.006494	0.00555	0.007752	0.0002832	0.009177	0.001185	0.01285	0.007239	0.004212	0.008573	0.008884	0.004151	0.009666
460	0.01969	0.001884	0.0007578	0.01482	0.007609	0.005472	0.008252	0.009286	0.005212	0.007138	0.007941	0.00802	0.009065	0.00863	0.007458	0.003794
461	0.0109	0.003184	0.006999	0.009161	0.004944	0.01703	0.01986	0.01253	0.005904	0.003449	0.00881	0.01046	0.005574	0.008461	0.005296	0.01228
462	0.01579	0.003692	0.006654	0.007603	0.005148	0.002704	0.01192	0.01352	0.002243	0.008895	0.005321	0.009038	0.01435	0.01286	0.009096	0.01009
463	0.02604	0.01453	0.01259	0.01888	0.008372	0.01053	0.01029	0.01763	0.00479	0.007495	0.01394	0.01048	0.006522	0.0115	0.009836	0.01213
464	0.01746	0.01108	0.006094	0.01647	0.0116	0.01722	0.01783	0.01454	0.0003345	0.006675	0.01021	0.008853	0.0107	0.01513	0.009571	0.01129
465	0.02318	0.003248	0.009115	0.01147	0.01368	0.02245	0.008917	0.01349	0.01268	0.01245	0.03241	0.01283	0.01693	0.01716	0.0167	0.0154
466	0.03496	0.005681	0.01789	0.01954	0.01817	0.0292	0.01271	0.01763	0.006538	0.01289	0.008791	0.01337	0.02134	0.02257	0.005876	0.02256
467	0.02255	0.01684	0.01672	0.0105	0.01304	0.01632	0.02277	0.03363	0.01305	0.007054	0.01417	0.01432	0.0222	0.008674	0.01107	0.0128
468	0.01949	0.009859	0.02002	0.021	0.01676	0.01513	0.01742	0.01261	0.003333	0.005115	0.01765	0.01208	0.01474	0.02372	0.01285	0.02376
469	0.02125	0.005353	0.01713	0.01235	0.01506	0.01948	0.02105	0.01858	0.008771	0.02922	0.02275	0.02103	0.01132	0.01817	0.00921	0.02323
470	0.02608	0.01546	0.01027	0.01701	0.02507	0.02958	0.01326	0.03638	0.004611	0.01001	0.008108	0.006946	0.02132	0.02168	0.01999	0.02443
471	0.02196	0.007234	0.0138	0.01493	0.0153	0.02313	0.02638	0.01886	0.00767	0.01489	0.01063	0.01452	0.02076	0.01778	0.0158	0.01198
472	0.01444	0.00885	0.01114	0.01599	0.01573	0.01615	0.007915	0.01963	0.009476	0.006782	0.01104	0.01152	0.02148	0.01195	0.01135	0.01121
473	0.02704	0.008288	0.006657	0.01904	0.01925	0.01401	0.006876	0.0139	0.00489	0.01367	0.0131	0.006215	0.01752	0.02521	0.01894	0.01743
474	0.02162	0.006638	0.01348	0.01938	0.00624	0.01503	0.01551	0.02213	0.005761	0.01141	0.01389	0.007206	0.01511	0.01788	0.01271	0.02833
475	0.02234	0.00424	0.01625	0.01092	0.007856	0.008505	0.01814	0.02109	0.01339	0.004346	0.01216	0.009872	0.0129	0.01368	0.0126	0.01759
476	0.01283	0.01036	0.009598	0.01054	0.01527	0.01328	0.01485	0.0192	0.005829	0.004438	0.01067	0.007804	0.01718	0.005278	0.01893	0.009888
477	0.01264	0.002178	0.006523	0.01239	0.009117	0.007551	0.01179	0.01181	0.0006515	0.01037	0.01016	0.00608	0.01464	0.009566	0.01426	0.01112
478	0.0084	0.003516	0.0071	0.006081	0.008351	0.01107	0.003534	0.01413	0.01212	0.00372	0.01243	0.009067	0.01072	0.00655	0.003432	0.01207
479	0.006793	0.004878	0.00677	0.003674	0.01127	0.01205	0.0146	0.008888	0.004509	0.006735	0.01274	0.008709	0.00603	0.01228	0.01038	0.004317
480	0.003404	0.00104	0.009264	0.008322	0.004524	0.005894	0.007158	0.008458	0.00555	0.003652	0.007455	0.01117	0.006946	0.004484	0.008023	0.01198
481	0.004516	0.002944	0.009282	0.00778	0.005016	0.01347	0.007724	0.009323	0.001869	0.00699	0.00736	0.006704	0.006527	0.01411	0.007477	0.007036
482	0.004718	0.005355	0.006318	0.004412	0.005374	0.008327	0.01063	0.01032	0.005663	0.004739	0.006222	0.004182	0.008788	0.01046	0.005936	0.005877
483	0.002429	0.009483	0.008274	0.01029	0.01216	0.004117	0.01066	0.01794	-0.0007053	0.004264	0.008366	0.006989	0.003625	0.008021	0.01086	0.003802
484	0.006575	0.004965	0.01028	0.006528	0.01045	0.01346	0.008729	0.006838	0.002079	0.002817	0.008844	0.002982	0.007483	0.006179	0.009167	0.005413
485	0.008505	0.004176	0.01086	0.009316	0.005152	0.008386	0.01544	0.006563	0.003957	0.006648	0.0226	0.01103	0.01371	0.006891	0.008132	0.01374
486	0.002933	0.005571	0.01645	0.0102	0.009144	0.01793	0.01004	0.01331	0.002749	0.0006661	0.01185	0.02105	0.01463	0.008607	0.007804	0.0056
487	0.005534	0.002924	0.01831	0.0105	0.009527	0.01206	0.008982	0.01186	0.00519	0.0071	0.01629	0.02023	0.01511	0.01556	0.01318	0.007269
488	0.005095	0.001504	0.0216	0.02624	0.02083	0.01327	0.01655	0.01858	0.005735	0.002312	0.01209	0.01065	0.01047	0.02021	0.01127	0.01215
489	0.007975	0.003601	0.01998	0.0165	0.0119	0.01916	0.01331	0.008456	0.008002	0.005394	0.01651	0.0274	0.01962	0.01957	0.01345	0.01318
490	0.002878	0.007894	0.02897	0.02257	0.01879	0.01308	0.01969	0.01769	0.01082	0.004646	0.02381	0.02838	0.01788	0.01876	0.01911	0.01345
491	0.01536	0.005315	0.03013	0.03136	0.02708	0.03539	0.02242	0.01854	0.008666	0.007263	0.02883	0.0242	0.01634	0.0351	0.02737	0.01822
492	0.008708	0.01685	0.02947	0.03021	0.03015	0.02201	0.02778	0.02636	0.004047	0.008989	0.03126	0.03131	0.02479	0.0295	0.01985	0.01653
493	0.01203	0.006886	0.0445	0.04057	0.03656	0.02123	0.02604	0.03792	0.01443	0.006271	0.0375	0.03345	0.03762	0.04309	0.03636	0.03493
494	0.01187	0.01759	0.06411	0.04618	0.04793	0.03084	0.03718	0.03223	0.01115	0.02168	0.06437	0.05464	0.05399	0.0562	0.04178	0.03756
495	0.016	0.007754	0.05797	0.04992	0.0403	0.04312	0.04617	0.04582	0.005738	0.01235	0.07792	0.0584	0.04983	0.07922	0.04025	0.03038
496	0.02351	0.02099	0.08233	0.08008	0.06227	0.05201	0.04934	0.03554	0.0176	0.03115	0.07302	0.07826	0.05941	0.06157	0.05922	0.05637
497	0.03058	0.01977	0.07856	0.08019	0.1	0.05126	0.0725	0.05121	0.01821	0.02381	0.08412	0.08688	0.0617	0.07614	0.06359	0.05643
498	0.04014	0.07214	0.1133	0.1116	0.08786	0.09909	0.07582	0.08647	0.06391	0.0617	0.1241	0.1011	0.08024	0.07583	0.08589	0.09174
499	0.1467	0.165	0.1762	0.1717	0.1537	0.1776	0.1471	0.1479	0.3426	0.1682	0.1892	0.1817	0.1661	0.1682	0.1388	0.1599
500	0.5891	1.101	0.3977	0.3689	0.3838	0.3959	0.3989	0.4214	1.514	1.419	0.3912	0.4128	0.4224	0.5109	0.3826	0.3942
501	10.45	7.575	1.266	1.191	1.163	1.342	1.301	1.447	7.541	27.59	1.225	1.229	1.23	1.352	1.238	1.319
502	62.28	23.41	2.641	3.065	2.72	3.258	3.172	3.631	23.7	97.07	2.498	2.72	3.097	5.501	2.909	3.301
503	210.7	56.8	5.383	14.62	5.865	9.167	7.626	10.28	60.74	233.4	5.08	6.167	8.299	33.3	6.786	7.337
504	522.8	127.2	12.26	65.47	12.55	39.61	15.86	43.57	126.8	471.3	9.957	25.37	39.59	132.8	13.89	22.7
505	1267	290.7	61.81	259.8	50.99	182.1	40.36	207	286.4	970.5	32.59	131.4	192.5	446.1	35.94	112.8
506	2301	558.4	191.8	584.7	160.9	447	103.3	525.4	513.9	1587	102.3	342.9	475.8	956.6	97.19	311.9
507	3794	961.3	451.7	1172	398.1	963.6	253	1159	890.3	2410	262.7	763	1008	1846	254.3	724.6
508	5646	1514	946.4	2131	856.2	1849	554.9	2239	1430	3432	592.7	1503	1908	3145	563.4	1490
509	8416	2416	2014	3898	1903	3559	1301	4372	2265	4978	1365	2992	3634	5208	1328	3057
510	10940	3279	3292	5495	3132	5208	2251	6282	3166	6467	2361	4561	5278	7183	2362	4592
511	13630	4256	4748	7467	4590	7298	3599	8867	4173	8184	3703	6225	7307	9367	3782	6622
512	16590	5361	6590	9633	6440	9653	5066	11710	5273	10110	5135	8246	9581	11770	5301	8856
513	20550	6863	9170	12630	9077	12950	7518	15580	6889	12790	7378	11000	12730	15000	7782	11990
514	24280	8337	11460	15160	11470	15760	9673	19120	8429	15220	9371	13310	15460	17850	10010	14680
515	28060	9768	13960	18000	14070	18890	12130	22840	9909	17750	11570	15890	18450	20900	12430	17680
516	32000	11360	16650	20940	16940	22160	14770	26870	11650	20420	13930	18520	21720	24100	15060	20790
517	37130	13250	20320	24850	20860	26610	18430	32460	13620	23730	17140	22090	26070	28360	18650	24970
518	40920	14730	23460	28040	24250	30410	21610	37060	15050	26330	19830	25030	29810	31810	21720	28550
519	44260	16060	26930	31320	27960	34240	24910	41910	16510	28780	22770	28070	33620	35130	25000	32130
520	47370	17340	31220	35090	32670	38850	29510	47470	17760	31070	26620	31780	38090	38480	29440	36510
521	48800	18070	34480	37280	36140	42020	33200	51180	18630	32380	29650	34200	40950	40300	32950	39560
522	49490	18540	37120	38760	39050	44230	36540	54100	19020	33120	32270	35850	43020	41400	36010	41750
523	49770	18710	39140	39460	41430	45580	39680	56010	19160	33160	34350	36650	44360	41700	38700	43180
524	48780	18510	39920	39290	42500	45770	41150	56360	18950	32840	35270	36640	44570	41300	39770	43270
525	47240	18140	39860	38570	42710	45290	41770	55710	18370	32000	35310	36090	44140	40180	40000	42700
526	45250	17410	39210	37280	42210	44030	41630	54050	17540	30680	34820	34930	42990	38700	39540	41570
527	41680	16190	37550	35120	40590	41750	40300	51180	16020	28460	33350	32910	40770	36090	38080	39370
528	38200	14870	35750	32890	38770	39330	38680	48030	14520	26380	31830	30940	38540	33580	36410	37150
529	34830	13410	33650	30310	36490	36480	36600	44520	13000	24080	30010	28750	35850	30680	34430	34490
530	29520	11240	30330	26510	32850	32350	33480	39460	10600	20610	27250	25430	31820	26580	31400	30690
531	25040	9468	27270	23090	29580	28520	30480	34560	8637	17510	24680	22450	28040	22880	28510	27310
532	20930	7773	23650	19250	25550	24150	26970	29100	6857	14380	21670	19060	23760	18890	25060	23320
533	17060	6269	19560	15310	21260	19540	22980	23510	5237	11370	18290	15420	19300	15020	21260	19030
534	12870	4638	14320	10700	15740	13940	17470	16700	3454	7922	13660	11030	14090	10700	16040	13720
535	9916	3437	10450	7613	11740	9972	13090	11860	2404	5540	9991	7962	10440	7751	12020	9941
536	7409	2619	7223	5096	8248	6689	9125	7789	1653	3547	6869	5453	7291	5254	8464	6783
537	5386	1954	4560	3039	5279	4034	5797	4537	1126	2169	4358	3402	4628	3225	5453	4241
538	3693	1460	2486	1590	2921	2113	3264	2228	758.8	1238	2409	1918	2597	1822	3095	2383
539	2453	1078	1075	676.5	1330	903.1	1529	899.7	508.8	664.2	1061	911.7	1289	908.6	1439	1152
540	1385	703	319.1	189.7	442.1	283.5	527.8	326.4	294.1	307	273.9	264.5	471.9	318.6	456.9	371.5
541	817.1	483.8	130.5	93.43	190.2	148.3	263.6	196.6	179.3	164	115.6	94.9	233.1	147.8	223.4	174.6
542	456.6	321.8	63.89	54.63	93.46	91.72	147.6	128.3	115.2	97.16	60.36	54.53	118.9	85.8	126.9	110.3
543	192.8	183.6	33.07	29.89	48.28	51.97	80.72	71.49	61.89	50.6	32.48	30.43	53.92	46.87	68.65	62.4
544	82.14	106.7	20.44	18.88	29.41	31.88	48.59	43.72	35.21	26.62	20.17	19.54	30.64	28.3	40.95	38.58
545	28.96	50.74	12.85	11.7	17.99	19.47	28.71	26.01	16.05	12.43	12.62	12.18	18.68	17.46	24.55	23.13
546	9.347	20.37	8.794	8.153	11.71	12.54	17.25	16.18	6.736	5.925	8.608	8.548	11.8	11.03	15.12	14.82
547	2.987	5.225	6.094	5.806	8.081	8.436	10.55	10.2	2.257	2.257	6.386	6.237	8.313	7.812	9.734	9.658
548	1.207	1.494	5.55	5.294	7.099	7.443	8.646	8.535	0.9087	0.9106	5.792	5.741	7.056	7.015	8.223	8.224
549	0.4422	0.4292	5.333	5.325	6.886	6.868	8.044	7.999	0.3653	0.3723	5.554	5.446	6.626	6.59	8.028	7.723
550	0.1404	0.1665	5.43	5.413	6.964	7.265	8.138	8.317	0.1654	0.1646	5.588	5.639	6.778	6.778	7.955	7.879
551	0.1204	0.144	5.661	5.703	7.411	7.603	8.352	8.478	0.1125	0.1213	5.79	5.787	7.19	6.979	8.532	8.136
552	0.1036	0.1283	5.692	5.641	7.546	7.71	8.861	8.78	0.09667	0.1061	5.911	5.926	7.606	7.164	8.438	8.513
553	0.0734	0.1232	6.187	5.95	7.928	8.006	9.354	9.304	0.1068	0.09586	6.33	6.121	7.739	7.568	8.86	8.812
554	0.1149	0.1077	6.312	6.1	8.063	8.66	9.682	9.57	0.08383	0.09738	6.512	6.212	8.005	7.686	9.288	9.235
555	0.1151	0.108	6.488	6.297	8.434	8.705	9.87	9.836	0.09448	0.1116	6.751	6.653	7.978	8.042	9.461	9.515
556	0.07019	0.1071	6.718	6.665	8.701	8.816	10.26	10.37	0.08765	0.08017	6.549	6.624	8.542	8.223	10.18	9.954
557	0.09152	0.1031	6.828	6.79	8.898	9.278	10.69	10.36	0.09002	0.09668	7.333	7.101	8.698	8.682	10.29	10.11
558	0.1009	0.1215	6.957	6.647	9.113	9.593	11.02	10.9	0.06663	0.08585	7.269	6.983	9.151	8.653	10.87	10.53
559	0.1103	0.129	7.271	7.01	9.495	10.07	11.36	11.12	0.07588	0.07681	7.274	7.485	9.617	9.061	11.03	10.81
560	0.07639	0.1088	7.465	7.399	9.509	10.47	11.79	11.43	0.1044	0.1034	7.602	7.509	9.519	9.234	11.22	11.18
561	0.079	0.1029	7.72	7.437	9.942	10.5	12.15	12.24	0.09211	0.07767	7.935	7.974	9.641	9.692	11.52	11.53
562	0.09574	0.08821	7.85	7.493	10.37	10.71	12.39	12.3	0.0905	0.07624	7.821	7.943	9.987	9.685	11.96	11.87
563	0.1122	0.08605	7.921	7.875	10.34	11.02	12.59	12.62	0.05588	0.08876	8.028	8.161	10.37	9.809	12.2	12.22
564	0.09118	0.08066	8.016	7.714	10.6	11.28	12.73	13.03	0.07284	0.07924	8.237	8.269	10.55	10.35	12.57	12.3
565	0.08684	0.0752	8.123	8.019	11.12	11.58	13.22	13.07	0.06878	0.08599	8.398	8.141	10.83	10.45	12.82	12.66
566	0.08571	0.0776	8.321	8.229	11.26	11.7	13.69	13.55	0.09481	0.07614	8.784	8.667	10.76	10.89	13.34	13.32
567	0.08303	0.1011	8.684	8.525	11.88	12.06	13.91	13.96	0.06622	0.0814	8.784	8.887	11.34	11.03	13.62	13.37
568	0.08601	0.09497	8.964	8.537	11.79	12.46	14.04	14.44	0.06904	0.09063	8.964	8.93	11.5	10.99	14	13.55
569	0.06621	0.09636	8.953	8.793	12.02	12.68	14.51	14.45	0.05519	0.067	9.301	9.017	11.79	11.63	14.24	14.01
570	0.08511	0.07551	9.135	8.862	12.19	12.71	14.71	15.08	0.07061	0.07436	9.204	9.312	11.75	11.47	14.78	14.13
571	0.08306	0.07337	9.067	9.216	12.49	12.95	15.35	15.29	0.06455	0.05486	9.281	9.382	12	11.63	14.61	14.49
572	0.09637	0.0819	9.579	9.133	12.58	13.42	15.49	15.19	0.08001	0.05718	9.049	9.613	12.28	11.77	15.1	14.67
573	0.03858	0.09141	9.538	9.154	12.77	13.74	15.7	15.63	0.06143	0.08497	9.682	9.445	12.48	12.13	15.12	14.93
574	0.06101	0.09391	9.629	9.142	13.23	13.89	15.84	15.88	0.0894	0.05929	9.787	10.03	12.56	12.26	15.26	15.35
575	0.08019	0.07566	9.615	9.504	13.19	13.85	16.24	15.96	0.0676	0.08264	9.881	9.947	12.54	12.28	15.7	15.51
576	0.07967	0.06579	9.792	9.457	13.54	14.17	16.41	16.24	0.08003	0.07339	9.775	9.897	12.79	12.69	15.85	15.66
577	0.05542	0.07138	10.26	9.772	13.72	14.26	16.31	16.56	0.07181	0.05961	10.07	9.847	13.14	12.65	16.01	15.51
578	0.06672	0.0533	9.93	9.791	13.59	14.24	16.65	16.58	0.076	0.06683	10.28	10.4	13.01	12.78	16.04	16.17
579	0.05754	0.06315	10.22	9.741	13.92	14.76	16.78	16.54	0.05148	0.05533	10.33	10.34	13.51	13.04	16.46	15.88
580	0.06015	0.07759	10.24	9.881	14.02	14.89	17.05	17.37	0.05467	0.05647	10.27	10.38	13.3	13.22	16.61	16.63
581	0.06612	0.05551	10.11	9.752	14.2	14.77	17.31	17.1	0.05871	0.05427	10.53	10.33	13.7	13.21	16.62	16.92
582	0.06932	0.07878	10.18	10.21	14.37	14.87	17.5	17.53	0.05227	0.04845	10.57	10.41	13.57	13.29	16.76	16.67
583	0.06162	0.05319	10.34	9.963	13.91	15.12	17.38	18.1	0.05638	0.05918	10.47	10.71	13.7	13.53	17.04	16.85
584	0.06512	0.08329	10.45	10.05	14.57	15.14	17.62	17.48	0.06054	0.05029	10.5	10.6	14.06	13.39	17.29	16.7
585	0.06309	0.0405	10.31	10.22	14.44	15.16	18.09	17.97	0.05058	0.07301	10.7	10.82	13.94	13.7	17.55	16.86
586	0.05278	0.05765	10.52	10.33	14.54	15.46	18.23	18.03	0.06729	0.03504	10.86	10.78	13.67	13.5	17.55	17.39
587	0.04619	0.05438	10.43	10.41	14.5	15.52	18.33	18.12	0.04699	0.05316	10.89	10.96	14.23	13.5	17.48	17.64
588	0.0601	0.06463	10.33	10.31	14.89	15.55	18.29	18.41	0.05551	0.06573	11.06	10.91	14.22	13.92	17.41	17.56
589	0.04718	0.04869	10.59	10.44	14.69	15.62	18.28	18.17	0.05138	0.04012	10.56	10.82	14.27	13.82	17.92	17.67
590	0.04938	0.03696	10.88	10.41	15.27	15.77	18.23	18.4	0.046	0.06249	10.65	10.79	14.23	14.19	17.55	17.45
591	0.05053	0.07829	10.65	10.37	14.99	15.73	18.34	18.48	0.06536	0.04207	10.83	10.99	14.16	14.07	17.59	17.36
592	0.03498	0.05923	10.98	10.35	14.73	15.8	18.72	18.66	0.04192	0.05851	10.99	11.04	14.48	13.86	18.3	17.67
593	0.04513	0.03679	10.68	10.34	14.91	15.75	18.63	18.18	0.0421	0.04173	10.69	10.82	14.31	13.83	17.8	17.88
594	0.05203	0.04186	10.81	10.34	15.12	15.8	18.66	18.52	0.05566	0.0459	10.98	10.55	14.11	13.87	18.07	18.04
595	0.04387	0.05212	10.68	10.48	15.02	15.96	18.45	18.96	0.0498	0.03063	10.99	10.74	14.55	14.28	18.03	17.79
596	0.04698	0.04643	10.71	10.22	15.03	15.42	19.04	18.67	0.06027	0.03375	10.99	11.05	14.56	14.22	18.47	17.83
597	0.04529	0.05432	10.39	10.26	15.15	15.8	19.01	18.72	0.05327	0.0408	10.77	10.67	14.32	13.9	18.55	18.16
598	0.04881	0.04295	10.7	10.64	15.09	15.87	18.57	18.51	0.02987	0.03077	11.05	10.65	14.54	14.13	18.01	17.82
599	0.03909	0.04142	10.91	10.62	15.14	15.84	19.15	18.84	0.03851	0.045	10.93	10.89	14.16	14.15	17.87	18.28
600	0.03859	0.04163	10.79	10.51	15.17	16	18.74	18.71	0.03199	0.03712	10.86	11.13	14.6	14.08	18.23	17.88
601	0.03933	0.04091	10.64	10.6	14.89	15.82	18.62	18.39	0.02566	0.05937	10.72	10.52	14.4	13.97	17.78	18.11
602	0.04	0.04734	10.41	10.3	14.9	15.83	18.68	18.81	0.03541	0.05329	10.71	10.87	14.34	13.93	18.41	17.93
603	0.03647	0.04108	10.27	10.35	15.34	15.62	18.52	18.78	0.0363	0.05427	10.99	10.9	14.53	13.88	18.08	17.77
604	0.02974	0.04037	10.56	10.2	15.18	15.44	18.55	18.76	0.05388	0.03438	10.38	10.63	14.33	14.09	18.24	17.79
605	0.05497	0.03781	10.63	10.2	14.94	15.67	18.31	18.76	0.0399	0.0294	10.46	10.56	14.36	13.94	18.16	17.63
606	0.03923	0.04888	10.7	10.4	14.65	15.69	19.06	18.69	0.03103	0.02943	10.89	10.73	14.22	13.75	18.35	18.03
607	0.03517	0.05537	10.17	10.28	14.85	15.45	18.7	19.05	0.04046	0.02631	10.59	10.35	14.26	13.64	18.18	17.68
608	0.0475	0.04238	10.4	10.06	14.75	15.31	18.32	18.48	0.03049	0.04023	10.58	10.84	13.78	14.04	18.18	17.65
609	0.0195	0.03061	10.31	9.76	15.07	15.38	18.53	18.52	0.03289	0.04556	10.52	10.43	14.08	13.92	17.46	17.54
610	0.04388	0.03214	10.21	9.941	14.76	15.53	18.35	18.19	0.03682	0.03179	10.52	10.54	13.56	13.55	17.74	17.21
611	0.04606	0.02901	10.42	10.05	14.19	15.25	18.48	18.26	0.03487	0.02972	10.29	10.41	13.72	13.66	17.58	17.46
612	0.0502	0.0238	9.934	9.787	14.43	15.14	18.09	18.17	0.04711	0.03408	10.32	10.56	13.81	13.88	17.43	17.46
613	0.03688	0.02586	9.9	9.858	14.39	15.02	18.36	17.86	0.0288	0.03425	10.55	10.21	13.75	13.28	17.34	17.22
614	0.03922	0.03508	10.16	9.963	14.72	15.22	18.17	17.8	0.02671	0.02567	10.17	10.09	13.8	13.4	17.33	17.31
615	0.04276	0.03627	9.993	9.449	14.15	15.01	18.28	18.07	0.04072	0.02307	10.04	10.13	13.68	13.38	17.4	17.17
616	0.02353	0.05176	9.769	9.657	14.17	14.89	17.73	17.67	0.04256	0.03712	10.11	9.848	13.39	12.9	17.09	16.72
617	0.03973	0.04197	9.486	9.598	13.83	14.67	17.97	17.96	0.03938	0.02175	9.812	9.958	13.29	12.93	16.97	16.78
618	0.0329	0.03196	9.672	9.238	13.47	14.74	17.56	17.6	0.02701	0.02366	9.8	9.564	13.44	13.04	16.64	16.89
619	0.04194	0.02389	9.253	9.454	13.63	14.5	17.12	17.78	0.03388	0.03866	9.853	9.636	13.02	12.63	16.79	16.62
620	0.02664	0.02763	9.376	9.108	13.58	14.44	17.57	17.17	0.02626	0.02965	9.876	9.634	13	12.92	16.54	16.33
621	0.02867	0.03359	9.847	9.312	13.42	14.11	17.35	17.24	0.03509	0.02152	9.469	9.657	12.8	12.5	16.39	16.1
622	0.03343	0.04086	9.287	9.056	13.43	13.84	16.84	16.78	0.02411	0.0333	9.699	9.397	13.21	12.48	16.33	16.09
623	0.02863	0.02672	9.303	8.902	13.29	13.71	17.2	16.72	0.03265	0.03285	9.511	9.781	12.71	12.51	16.24	15.86
624	0.02515	0.03688	9.302	9.28	12.98	14.23	16.81	16.76	0.04082	0.02387	9.287	9.302	12.67	12.42	16.03	16.11
625	0.04175	0.02925	9.1	8.759	13.09	13.58	16.6	16.5	0.01833	0.02527	9.023	9.182	12.43	12.41	15.79	15.85
626	0.03165	0.03059	9.133	8.731	12.89	13.43	16.59	16.44	0.03704	0.03806	9.32	9.227	12.17	12.05	15.76	15.49
627	0.04193	0.03756	9.09	8.766	12.87	13.59	16.19	16.21	0.03614	0.04001	9.252	9.111	12.45	11.92	15.54	15.67
628	0.03727	0.03831	8.849	8.625	12.95	13.31	16.23	16.06	0.03016	0.03516	8.98	9.091	12.34	12.04	15.84	15.19
629	0.03813	0.04538	8.884	8.205	12.78	13.29	15.8	16.3	0.04179	0.0363	8.672	8.806	12.28	11.55	15.58	15.25
630	0.03771	0.04156	8.811	8.644	12.72	13.4	15.99	16.23	0.03861	0.02843	9.055	8.82	11.77	11.68	15.12	15.04
631	0.03839	0.03904	8.669	8.476	11.92	13.01	15.97	16.25	0.03346	0.0303	8.553	8.744	11.71	11.22	15.23	14.86
632	0.02884	0.04112	8.75	8.275	12.32	13.1	15.58	15.23	0.03196	0.03886	8.293	8.789	11.72	11.35	15.42	14.82
633	0.02967	0.03055	8.53	8.256	12.11	12.63	15.64	15.46	0.04173	0.0449	8.485	8.117	11.27	11.16	15.06	14.73
634	0.03112	0.04676	8.317	7.958	11.96	12.51	15.08	15.14	0.02985	0.02874	8.627	8.527	11.32	11.18	14.85	14.49
635	0.03274	0.03119	8.007	8.068	11.77	12.47	15.22	14.87	0.03548	0.04533	8.444	8.399	11.21	10.85	14.4	14.45
636	0.04479	0.03913	8.142	7.904	12.06	12.23	15.07	15.22	0.02814	0.03309	8.539	8.342	11.23	10.84	14.27	14.29
637	0.03193	0.02615	8.191	7.663	11.46	12.37	15.04	14.87	0.04454	0.02737	8.015	8.127	11.06	10.9	14.43	13.72
638	0.04303	0.04123	7.758	7.225	11.54	11.85	14.81	14.86	0.04356	0.04055	7.965	8.109	10.63	10.61	13.98	13.8
639	0.03716	0.01746	7.6	7.582	11.48	11.65	14.78	14.37	0.03261	0.04053	8.134	7.729	10.6	10.37	14.03	13.61
640	0.02738	0.05479	7.628	7.541	11.08	11.4	13.96	14.38	0.04628	0.03988	8.129	7.956	10.76	10.09	13.7	13.67
641	0.03026	0.02696	7.676	7.647	10.87	11.64	13.63	14.14	0.04046	0.029	7.65	7.82	10.62	10.2	13.77	13.28
642	0.03335	0.0371	7.308	7.195	10.93	11.12	14.28	13.92	0.04485	0.03874	7.619	7.342	10.45	9.889	13.42	13.34
643	0.03666	0.04672	7.163	7.222	10.79	11.13	13.55	14.02	0.03319	0.02693	7.666	7.281	10.06	9.929	13.08	13.12
644	0.03565	0.02841	7.374	6.91	10.39	11.02	13.95	13.69	0.04237	0.02116	7.497	7.503	10.09	9.659	13.18	12.65
645	0.03094	0.03193	7.13	6.85	10.44	10.69	13.52	13.44	0.03831	0.03449	7.37	7.278	9.868	9.886	12.95	12.85
646	0.034	0.03431	7.043	7.001	10.29	10.83	13	13.24	0.03976	0.02975	7.342	7.131	9.734	9.57	12.75	12.35
647	0.0438	0.01707	6.893	6.94	10.18	10.83	13.66	12.63	0.0395	0.02881	6.988	6.974	9.847	9.227	12.71	12.61
648	0.04123	0.02863	7.152	6.847	9.944	10.32	13.01	12.93	0.0228	0.02803	6.99	6.887	9.599	9.621	12.39	12.28
649	0.02417	0.02231	6.749	6.463	9.743	10.17	12.48	12.54	0.01833	-0.00593	6.789	6.925	9.24	9.324	11.92	11.82
650	0.03707	0.005683	6.681	6.393	10.02	10.21	12.54	12.59	0.02184	0.0258	6.939	6.841	9.379	8.958	12.01	12.24
Autoloading range A1 - Q313

## Sheet: Results Summary
Results Summary
Regular
Plate	Hole	Group	Sample	Fluorescence Intensity (488/525nm)
Plate 1	A01	Group 1	0xMIC	2.422
Plate 1	B01	Group 1	2xMIC	9.889
Plate 1	C01	Group 1	4xMIC	8.528
Plate 1	D01	Group 1	8xMIC	6.643
Plate 1	E01	Group 1	0xMIC	2.967
Plate 1	F01	Group 1	2xMIC	9.289
Plate 1	G01	Group 1	4xMIC	8.552
Plate 1	H01	Group 1	8xMIC	6.601
Plate 1	A02	Group 1	0xMIC	2.332
Plate 1	B02	Group 1	2xMIC	9.827
Plate 1	C02	Group 1	4xMIC	8.329
Plate 1	D02	Group 1	8xMIC	6.395
Plate 1	E02	Group 1	0xMIC	2.996
Plate 1	F02	Group 1	2xMIC	9.093
Plate 1	G02	Group 1	4xMIC	8.44
Plate 1	H02	Group 1	8xMIC	6.296

## Sheet: Basic Information
Basic Information
	Software Version			SkanIt Software 6.0.1 for Microplate Readers RE, ver. 6.0.1.6
	Optical Response Compensation			Yes

## Sheet: Program Information
Program Information
	Program Name			ROS 30min.skax
	Software Version			SkanIt Software for Microplate Readers RE, ver. 6.0.1.6
	Execution time			2022/8/16 17:39:06
	User			SD-20200923GPVY\Administrator

## Sheet: Instrument Information
Instrument Information
	Name			Varioskan LUX
	ESW Version			1.00.38
	Serial No.			22.00 °C
				3020-659
	Instrument Module
		Plate adapter name		96-well adapter for plate without lid
		Plate adapter number		2
		Incubator		Yes
		Gas Control		No
		Top optics		Yes
		Bottom optics		Yes
		Dispenser 1		Yes
		Dispenser 2		Yes

## Sheet: Program Settings
Program Settings
	Measurement order			5
	Turn on stable delay			No
	Check the temperature at the beginning[°C]			No
Fluorescence Intensity
	Wavelength
		Excitation wavelength[nm]		488
		Emission wavelength[nm]		525
	Optical path			top reading
	Excitation bandwidth[nm]			12
	Dynamic range			Automatic
	Measurement time[ms]			100
Fluorescence Spectroscopy
	Type			Emission Spectrum
	Wavelength range
		Start[nm]		350
		End[nm]		650
		Step length[nm]		1
	Fitting wavelength			525
	Optical path			top reading
	Excitation bandwidth[nm]			12
	Dynamic range			Automatic
	Measurement time[ms]			100

## Sheet: Run Log
Run Log
	Time	Events	Information
	2022/8/16 17:39:07	Procedures ROS 30min.skax Launched
	2022/8/16 17:39:07	Temperature	25.9°C
	2022/8/16 17:39:07	Step Fluorescence Intensity Activated
	2022/8/16 17:39:12	Calibration	Fluorescence Intensity 1.00653 56032
	2022/8/16 17:39:20	Steps Fluorescence Intensity Ended
	2022/8/16 17:39:20	Step Fluorescence Spectroscopy Activated
	2022/8/16 17:39:32	Temperature	25.9°C
	2022/8/16 17:40:32	Temperature	26.0°C
	2022/8/16 17:41:32	Temperature	26.0°C
	2022/8/16 17:42:32	Temperature	26.0°C
	2022/8/16 17:43:32	Temperature	26.0°C
	2022/8/16 17:44:32	Temperature	26.0°C
	2022/8/16 17:45:32	Temperature	26.0°C
	2022/8/16 17:46:32	Temperature	26.1°C
	2022/8/16 17:47:32	Temperature	26.1°C
	2022/8/16 17:48:32	Temperature	26.1°C
	2022/8/16 17:49:32	Temperature	26.1°C
	2022/8/16 17:50:32	Temperature	26.1°C
	2022/8/16 17:50:42	Step Fluorescence Spectroscopy Ended
	2022/8/16 17:50:42	Tool Warning	3020-659: 107: Calibration validity has expired.
	2022/8/16 17:50:42	Temperature	26.2°C
	2022/8/16 17:50:46	Procedures ROS 30min.skax Ended

## Sheet: Plate Layout
Name	Plate 1
Board type formwork	ANSI/SBS Standard, 96-well
	1	2	3	4	5	6	7	8	9	10	11	12
A	0xMIC	0xMIC
	Group 1	Group 1
	1:1	1:1
B	2xMIC	2xMIC
	Group 1	Group 1
	1:1	1:1
C	4xMIC	4xMIC
	Group 1	Group 1
	1:1	1:1
D	8xMIC	8xMIC
	Group 1	Group 1
	1:1	1:1
E	0xMIC	0xMIC
	Group 1	Group 1
	1:1	1:1
F	2xMIC	2xMIC
	Group 1	Group 1
	1:1	1:1
G	4xMIC	4xMIC
	Group 1	Group 1
	1:1	1:1
H	8xMIC	8xMIC
	Group 1	Group 1
	1:1	1:1
