# Supplementary material for: Antibacterial activity and mechanism of sanguinarine against Staphylococcus aureus by interfering with the permeability of the cell wall and membrane and inducing bacterial ROS production
Source: Front Vet Sci. 2023 Mar 30;10:1121082. doi: 10.3389/fvets.2023.1121082 (PMC10101331; doi:10.3389/fvets.2023.1121082)
Supplement: Supplementary file 2 [file Data_Sheet_2.ZIP › Frontiers_raw data for Figure 2-5-Gu Yeqing/Figure 4/ROS 8.18 10min.xlsx]

## Sheet: Fluorescence Intensity Values
Results
ROS 10min.skax
2022/8/18 16:07:31
Fluorescence Intensity
Ex 488 nm, Em 525 nm
Plate 1
RFU	1	2	3	4	5	6	7	8	9	10	11	12
A	0.7725	0.7072
B	5.665	5.546
C	5.553	5.286
D	5.443	5.379
E	0.5885	0.62
F	5.596	5.589
G	5.534	5.538
H	5.215	5.006
Sample	1	2	3	4	5	6	7	8	9	10	11	12
A	0xMIC	0xMIC
B	2xMIC	2xMIC
C	4xMIC	4xMIC
D	8xMIC	8xMIC
E	0xMIC	0xMIC
F	2xMIC	2xMIC
G	4xMIC	4xMIC
H	8xMIC	8xMIC
Autoloading range A1 - M28

## Sheet: Fluorescence Spectroscopy
Results
ROS 10min.skax
2022/8/18 16:07:31
Fluorescence Spectroscopy
Em 350-650 nm，Ex 525 nm
Plate 1
Wavelength	0xMIC	0xMIC	2xMIC	2xMIC	4xMIC	4xMIC	8xMIC	8xMIC	0xMIC	0xMIC	2xMIC	2xMIC	4xMIC	4xMIC	8xMIC	8xMIC
350	-0.0009536	-0.0006025	0.0003231	0.0001514	0.0002736	-0.0006425	-0.00231	-0.0005579	0.002497	0.0002928	0.0005798	-0.00208	-0.0007101	-3.893e-05	-0.0003621	-0.0003258
351	-7.722e-05	0.0007293	-0.0036	-0.0002804	0.002208	-0.003003	0.0004301	0.0001975	-0.0007381	0.0003295	0.0006956	0.00187	7.459e-05	0.002623	0.002759	0.0006316
352	9.022e-05	-0.0006015	0.0006899	0.0002292	0.0007427	0.0002587	-3.285e-05	-0.0007245	0.0006332	-6.431e-05	0.0001133	0.0001227	0.0002807	0.0002293	0.0001238	0.0005451
353	-8.997e-05	0.001568	4.51e-05	-0.001326	-0.0007835	-0.0008022	8.82e-05	0.0003386	-0.0003577	7.225e-05	0.001779	0.0003114	-0.000253	0.0004282	-0.0001088	0.0006655
354	-1.214e-05	-0.0006675	0.0008009	0.002004	0.000185	0.001457	-3.998e-05	-0.0001697	0.001634	-0.0009373	0.001151	-0.0004161	0.0001457	0.00011	-0.000499	-3.405e-05
355	-0.0003393	0.0001744	0.00176	-0.0005882	0.0005333	0.0001366	0.0006479	-0.0005855	-5.126e-05	-0.0003817	0.0002204	-0.0002724	0.0001117	0.0007329	0.001131	-0.002043
356	0.000596	-0.0004373	0.0003739	-0.000301	-0.0005462	0.0002713	0.0002278	-0.0004122	8.88e-05	-0.0007756	0.0002776	-0.0005527	0.0004891	0.003065	-0.0002216	0.00197
357	-0.0005455	0.0009214	-0.0002998	0.0002755	-0.0002122	-0.001037	-0.0005384	0.0001725	-9.199e-05	0.001321	0.0006672	-0.00104	0.001657	0.001563	0.0004184	0.0009807
358	-0.0001837	-0.0002297	-0.0006499	-0.0002262	-0.0003305	-6.05e-05	-0.0004616	-0.001745	-0.0007165	0.00256	0.001102	-0.0002256	-0.0006328	0.0006666	0.001856	5.136e-05
359	6.917e-05	0.001035	-6.721e-05	0.0004408	0.0002361	0.0001554	9.219e-05	-0.0003121	-2.996e-05	-0.00334	-0.001266	0.001304	-0.0003101	0.002455	-0.0007186	0.001472
360	0.0002459	0.000887	0.0002806	-0.0005217	-0.0005508	-0.003671	-0.000407	0.001148	-0.001135	0.0001347	6.613e-05	0.0005936	-0.000423	0.001101	-0.0004199	0.0003334
361	0.0002021	0.0006456	-0.0001808	-0.001887	-0.001114	0.0004161	0.0001745	-6.542e-05	1.582e-05	-0.0003603	0.0001228	-0.0001453	-0.00155	0.0008183	-0.0003361	-0.0005848
362	0.003297	0.001078	-0.0009695	3.96e-05	-0.0002939	-7.558e-05	-0.0001699	0.001436	-0.0001818	0.0002719	-0.0003334	0.0005015	0.0004751	0.0004779	0.0006747	-0.0002453
363	-0.0004	-0.0003061	3.22e-05	-0.0003031	0.0004129	8.283e-05	-0.0006519	0.003256	-0.0003064	0.0001105	0.002567	0.0004403	4.667e-05	0.0006168	-0.0001599	-0.000561
364	-0.0002089	9.555e-05	0.0001725	0.0004861	-0.0002571	0.001012	0.0007198	-5.518e-06	0.00168	0.001093	-0.001231	-0.0001892	-0.0006563	0.0006644	-0.00205	-0.001581
365	0.0009296	-0.000323	0.0001875	-0.0006175	-0.0003922	5.538e-05	-0.0003911	-0.0001342	0.0004555	0.00146	0.0005539	0.001453	0.0004958	-1.487e-05	0.002187	-0.0001125
366	-0.0004874	0.0002738	0.000139	-0.0001291	-0.002511	4.902e-05	-0.0001534	0.003445	-0.0001175	-0.000504	-0.0001236	-0.0002695	0.000261	0.0009077	0.0003171	0.002804
367	-0.0003975	-0.0002215	0.0002808	-0.0002526	-0.001215	0.000155	-0.001064	0.0004325	-0.0002523	7.196e-05	-0.001785	0.0003134	-5.35e-05	-4.169e-05	-0.000563	0.001705
368	-0.0008428	-0.0001221	-0.0005401	-0.0003952	-0.0007426	-0.0003787	0.002286	-0.0008192	-0.0001127	0.0001692	-0.0002114	0.0003655	-0.0006843	0.0002051	9.113e-05	-2.548e-05
369	0.0002659	-0.0009953	0.0001367	0.001274	0.0003179	0.0005139	-0.0003711	0.0006264	-2.496e-05	0.0009275	-0.002698	0.001043	-0.000349	0.0004891	-0.0002147	-0.001046
370	0.0004183	-0.0005422	0.0006543	0.0003935	3.622e-05	0.0006899	-0.0006785	-0.001933	-9.615e-05	0.0004522	0.002572	-0.0001849	-7.298e-05	0.001827	0.00156	-9.529e-06
371	-0.001559	-0.0004277	-7.183e-05	0.001133	-0.0005369	0.0005559	0.001123	0.000304	0.0008606	0.0006602	0.000597	-0.002027	-0.0007737	-0.0005974	-0.0001511	4.243e-05
372	-0.0007253	0.0003256	-0.0002317	0.0004299	0.002207	-0.000168	0.0004816	0.0002283	3.962e-05	6.551e-05	-0.002255	1.221e-05	0.0008142	0.0002754	0.001197	-0.0001796
373	-0.0004181	-0.0002462	-0.0004772	3.282e-05	0.000299	-0.0002932	-0.0005348	0.000842	0.0001857	0.0004222	2.236e-05	0.0006485	-8.085e-05	0.0003067	-0.0005616	0.001969
374	-0.0009439	-0.001091	-0.001059	0.001441	-0.0007776	0.00154	-0.001153	9.445e-05	-0.0005875	-0.0001016	-0.0003657	0.0001238	0.0004627	-0.0002843	-6.575e-05	0.0002024
375	0.0001364	0.0009174	0.0002365	6.673e-05	-0.0003078	3.693e-05	-0.0004029	0.0003545	-0.0001225	-0.000281	-0.0004311	0.0004026	-0.000235	3.503e-05	-0.0001156	0.001286
376	0.0004245	-0.0005577	9.544e-05	0.0004069	-0.0001592	0.0009712	2.747e-05	0.0002518	0.00104	-0.001061	-0.0003214	-0.0001433	0.0009811	-5.06e-05	0.0004066	0.0001511
377	-1.968e-05	0.001487	-0.0003899	0.002123	-0.0001147	-7.989e-05	0.0001396	0.000607	-0.002376	-0.0001229	0.0003511	0.0006985	-0.001123	0.0004997	0.001597	0.0001659
378	-7.377e-05	9.614e-05	5.274e-05	0.002244	0.001104	0.0003307	0.00152	0.0004768	0.000173	7.896e-05	0.0006436	0.0002647	0.0003381	0.0001267	0.0001954	0.0007581
379	-7.849e-05	0.0007508	3.556e-05	-0.0002971	-0.0009065	3.166e-05	-0.0006427	-0.0006268	-0.0001992	0.0008162	0.0002282	0.0002254	7.003e-05	1.695e-06	0.0008743	-0.001794
380	-0.0001021	-0.0002474	-0.0006883	-0.001489	0.001153	3.822e-06	-0.0005731	7.515e-05	8.602e-05	-0.0004213	-0.0001457	0.0002705	-0.0005715	-0.000155	-0.0007753	-1.122e-05
381	-8.526e-05	-0.001149	-5.35e-05	-0.0006557	-0.00022	0.001367	-0.0005991	-0.0006208	0.001574	0.0005042	-0.0004223	-0.0003123	-0.001173	0.0005401	-0.0002578	0.0001498
382	0.0001396	0.0002384	-0.0007944	0.0005967	-4.421e-05	0.001159	-0.0001998	0.0002226	0.001114	0.0002423	5.812e-05	-0.0002336	0.0006446	0.001287	0.0003692	-0.0001938
383	0.0003304	0.0009348	-9.49e-05	0.0005707	-0.0006572	0.0001389	-3.216e-05	0.0009453	-0.0004459	-0.0005895	-0.0007958	-5.323e-05	-7.72e-06	0.0001513	-0.001186	0.0001092
384	-0.0001212	0.001333	0.0007786	0.001651	8.061e-05	0.0001357	-0.0004298	0.0003369	0.001864	0.0001335	2.058e-05	-0.0004572	0.0006385	0.0005391	6.389e-05	0.0002752
385	-7.541e-05	-0.0004205	0.0009317	0.0006923	0.001173	-7.82e-06	8.647e-05	0.001212	-0.0002476	-0.0003861	-0.0006345	-0.0001221	-0.0004377	-0.001585	-0.00092	-0.0004256
386	0.001837	6.198e-05	-0.0007011	-0.0003789	-0.0002109	0.0002607	-0.0004592	0.0003962	-0.0001265	0.0005876	6.878e-05	0.0006626	6.966e-05	0.001836	-0.001164	0.0003128
387	0.0007899	-0.0001987	0.0008205	0.0005463	0.0001269	0.0008001	-0.0003086	0.0001033	-6.049e-05	0.0003233	0.0008661	0.0001185	0.0002424	-0.0001133	-0.00103	0.0003896
388	0.0007211	-4.376e-05	0.0002522	0.0002595	0.0004572	0.0002843	0.0001449	0.0001709	-0.0001803	-0.0002381	0.001326	0.0001471	0.0001326	0.0001967	0.0009109	0.0003534
389	0.001094	-0.000956	0.0002323	0.0002916	-0.0001188	-0.0002905	0.00043	0.00011	0.0001927	0.00025	0.0005906	-0.001077	8.218e-05	-0.0002252	-0.0001018	-7.387e-05
390	0.0002514	0.0007309	0.0002708	-0.0001386	-0.0007342	-0.0001765	0.0002209	0.0002178	8.121e-05	0.0003789	-9.916e-05	-0.0001461	0.0008402	0.001806	0.0003712	0.0002646
391	0.002135	6.454e-05	-9.083e-05	0.0004149	-0.0001453	0.001018	-0.0009599	0.0002334	0.0002801	0.0003511	-2.907e-05	-0.0002315	0.0008981	0.0003204	-0.0006315	0.0002101
392	0.000151	0.001074	0.001628	0.0002868	0.0002217	0.0004811	-0.0007948	-3.899e-05	-0.0006708	3.494e-05	1.557e-05	0.0008925	-6.834e-05	0.001107	7.767e-05	-0.001079
393	0.001344	0.0001701	-9.467e-05	-0.0005488	-0.0001448	0.0007904	-0.0001189	-0.0004174	-0.0004717	0.0006574	0.0003801	0.0004923	-0.001196	0.0002891	0.0006217	-7.671e-05
394	0.0004544	-0.0001875	0.001366	0.0003418	0.0004881	0.0004475	-0.0002806	0.0006509	0.00148	0.0001828	-0.0001615	0.0002306	0.001243	-0.0007002	5.759e-05	0.000641
395	0.0029	0.0001601	-0.000664	0.002349	0.0001915	0.0007891	-0.0007258	-0.0002459	-2.132e-05	0.000235	-0.0002165	0.0001676	0.0004697	0.0002762	0.001005	3.492e-05
396	0.0006191	0.0007113	0.00063	-2.795e-05	-0.0002925	0.0005073	0.0001641	0.0003109	0.002851	0.001127	4.914e-06	-0.0002574	0.0004794	-8.694e-05	0.0001492	0.0006786
397	0.000329	-0.001894	-0.0006931	0.0006616	-0.0001231	0.00061	0.0002549	-0.0007591	7.734e-05	-0.0001801	-0.0004434	0.0001936	-2.357e-05	0.000181	0.0001567	-0.0005952
398	0.0008241	0.0002973	0.0003627	-0.0003775	-0.000204	-0.0002467	-0.0003934	0.0002415	0.0018	0.0001095	-4.352e-05	0.0001917	-0.000964	-0.0002118	0.001395	-9.829e-05
399	-0.0001944	-2.377e-05	0.0009067	-5.308e-05	-0.0003373	-0.001468	-0.0002392	0.0001805	0.0002588	-0.0002943	0.0007685	0.0003865	-1.175e-05	-7.744e-05	1.88e-05	0.0002023
400	0.001358	-0.0001947	8.133e-05	0.000545	-0.0001669	-0.001226	4.107e-05	-3.471e-05	0.0001283	0.001072	3.69e-06	0.001255	4.557e-06	-7.484e-05	-0.0001707	-0.0003292
401	0.0006227	8.389e-05	-0.0007561	-0.0003168	-9.924e-05	0.0005173	0.000141	-0.0002352	0.0001413	0.0005349	0.0006959	0.0002474	0.0006196	2.793e-06	-7.94e-05	-0.0008503
402	-0.0003892	0.0001063	-0.0002313	4.586e-05	2.873e-05	-0.0001201	0.0006787	0.0007427	-0.0003363	0.0007859	-0.0001362	-8.061e-06	-0.0002561	0.0001815	0.001411	-3.668e-05
403	-0.0004611	0.0002784	9.267e-05	0.0001185	0.0007161	0.0002609	0.000238	-1.838e-05	0.0009419	0.0006901	-0.0003993	0.001044	-0.0002373	-7.661e-06	-0.0001965	0.000412
404	0.0001455	6.057e-05	8.605e-05	-0.0004414	0.00115	-7.107e-05	-0.0006228	0.0001618	-0.0002262	0.0007672	0.0001578	0.0001822	-0.000428	3.57e-05	0.00243	-0.0001576
405	8.914e-05	-0.001709	-0.001182	-0.0001426	0.0001935	0.0005646	-0.0009839	0.0002261	0.0008858	2.184e-05	0.000112	-0.0002296	-0.0003498	0.000108	0.0007785	0.001178
406	0.001498	0.0003327	0.001228	-0.0003701	-0.0004282	1.411e-05	-6.329e-06	0.0004311	0.0002963	0.001031	2.447e-05	-0.0006703	0.001437	-0.000161	6.459e-05	-6.61e-06
407	0.0001279	0.0004178	0.0001847	0.0002825	-2.293e-05	0.001318	-4.663e-05	0.0006617	0.001557	0.0002966	-9.989e-06	0.001134	0.0005222	0.0001255	-0.0008255	0.0001007
408	-7.732e-06	-0.000187	-0.0001903	-0.0002669	-0.0003919	-0.0006636	-0.0003292	-4.906e-05	-0.0004894	0.000341	-0.0002368	0.0002647	-0.0007173	0.001417	-0.0003883	0.0005296
409	0.0001887	-8.784e-05	0.001522	-9.766e-06	8.736e-06	-6.701e-05	-2.704e-05	-9.756e-05	0.0007558	-0.0009411	-0.0002493	-1.019e-05	0.0007195	0.0007702	-0.0009761	-4.075e-05
410	0.0001292	0.0003552	0.0002782	0.000365	-0.0001431	0.0005761	-7.016e-06	-0.0008999	0.0008829	0.0004475	0.0001212	-0.0001326	8.31e-05	0.001618	0.0008201	0.00128
411	1.123e-05	0.000506	-0.000187	-0.0007138	0.000297	-1.919e-05	0.001035	-0.0001225	-9.003e-05	-5.04e-05	0.0007657	-0.0001948	-1.482e-05	0.001356	0.001078	0.0001385
412	0.001348	0.0009919	-0.0001269	4.936e-05	0.000283	0.0001641	0.0003421	0.004125	0.0001969	0.000533	-0.0003659	-0.0002859	-0.0008479	-0.0001711	0.0001994	5.221e-05
413	0.0008897	5.652e-05	0.001951	0.002506	0.0001505	-0.001392	-2.307e-05	0.001067	-0.0002881	0.001298	0.00121	-9.807e-05	0.0001356	0.002964	-0.0002516	0.0004607
414	0.00127	0.001854	-0.0001469	-0.0005092	0.0006892	-0.0005041	1.49e-05	0.0003123	-0.0001975	-0.002204	-0.0002685	-0.0002198	-4.042e-05	0.001006	-0.0003371	-2.706e-05
415	0.001217	3.058e-05	0.0002469	0.0007659	-0.00126	0.001166	-2.53e-05	0.0003156	-0.0006553	0.002102	0.0001417	0.000735	0.001039	0.000451	0.0004731	0.0006508
416	0.0007199	0.0002638	-0.0004602	-0.0009075	-0.0004994	2.091e-05	-0.0001301	3.5e-05	-0.0001255	0.0008504	5.615e-05	-0.0001524	0.003225	0.0003342	0.002736	9.359e-06
417	-0.0006167	0.0001002	-0.0003274	0.003438	0.0004456	-0.0002793	0.0003836	0.0005825	0.001457	0.001168	-7.208e-05	0.000193	0.0009631	0.0008371	-0.0003885	0.0003419
418	0.0001816	0.0008113	-0.0002657	2.263e-05	-0.0008919	0.001857	0.001118	0.001359	0.001089	-2.252e-05	-0.0003427	2.734e-05	0.0006592	0.0002863	-0.000456	0.0006027
419	-0.0004929	0.0006583	0.0004016	-8.151e-05	0.0004801	-0.000757	0.0001416	-7.884e-05	-0.0004008	0.001098	-0.0008302	0.0001552	-0.0003913	0.0008694	-0.0001942	3.214e-05
420	-0.001223	0.001439	3.931e-05	-4.642e-05	-2.017e-05	0.0003215	0.0007238	0.000184	0.001569	0.0006655	0.0004601	0.0002274	0.00163	-6.769e-05	0.001494	7.901e-05
421	4.343e-05	0.0005912	0.0001692	4.227e-05	-0.001482	-3.607e-05	0.0001193	0.0005131	-0.0002628	0.001075	0.0001319	0.0008678	-0.0001275	-0.000932	0.0002959	0.0003904
422	0.0001167	0.0008437	-0.0001793	3.615e-05	0.0002938	0.0002991	0.00212	0.0001068	0.0005483	-0.0001325	-0.0006515	0.0005178	0.0002604	0.001514	9.971e-06	0.0005153
423	0.0002858	-0.0006382	-0.0004347	-1.996e-05	0.0001176	1.496e-05	-4.086e-05	-0.0002287	-0.001682	-0.0001035	6.16e-05	-0.0001855	3.655e-05	-0.0002792	0.0003036	7.48e-05
424	0.0003572	-0.0003125	-0.0002213	-1.862e-05	6.314e-06	-0.0004588	9.02e-05	0.00041	0.0007951	1.477e-05	0.001803	-9.701e-05	0.000326	0.0002402	-0.0005585	-0.0001624
425	0.0006	0.001386	0.0003677	0.00226	-0.0004228	5.098e-05	0.0001916	-0.0004099	2.918e-05	-0.0004116	-0.0001237	-0.001063	-0.00168	0.0008189	3.356e-05	-0.0001799
426	0.0002137	-0.001204	0.0008517	0.0005395	-0.0001721	0.0002426	0.0006501	0.0008166	0.0004014	0.0007646	-0.0002709	0.0002145	-0.000205	0.001549	-0.0001871	0.0006466
427	-0.001734	0.0006813	1.812e-05	-6.153e-05	-0.0001308	0.0003029	0.001418	-1.845e-05	-0.00057	0.0003632	-0.0001823	0.0006094	-0.0001503	-0.0005967	0.0004196	-0.0001068
428	-0.0006178	0.0004088	0.0007502	-0.000117	0.000337	0.001654	-9.253e-05	-0.0004192	-0.0006563	0.000293	-0.000338	0.0003108	0.0004675	0.0005112	0.0004792	0.0001387
429	0.001048	0.001069	7.729e-05	5.291e-05	0.0001129	-0.0001194	-0.0003941	0.000407	-3.872e-06	0.0001922	-2.956e-05	0.0008802	9.912e-05	0.0001979	-0.0001697	-0.0008764
430	-0.0002448	0.001464	-0.0009602	-0.0003201	0.0005295	0.0006676	-0.0001886	9.211e-06	0.000362	0.0001549	0.0007622	-0.0001834	-0.0003979	0.0008023	-4.047e-05	-0.0001724
431	0.0006024	0.001609	0.0005984	0.0008445	1.979e-05	0.001537	-0.0001513	0.0001019	0.001131	-0.000253	-0.0006416	0.001253	0.0009036	-0.0001348	-0.0001165	0.001365
432	0.001388	-0.0001253	-0.001199	0.001621	-3.025e-05	0.0001409	0.000674	-0.0001791	-0.000204	0.0006105	-0.0003448	-6.328e-05	0.0001226	0.0001969	1.231e-05	0.0003565
433	-0.0002992	0.0006836	6.679e-05	0.0009859	-0.0002634	0.0008173	-0.0009734	-0.0007292	-0.0002871	0.0001854	5.792e-05	-0.0009811	0.0003163	-0.0002493	-0.000734	0.0003796
434	0.0003428	0.0006851	0.001309	5.376e-05	-0.0001382	-0.0005289	-0.0002717	-0.0008408	0.0001454	0.002409	-0.0006791	0.001912	0.0006157	0.0004925	0.001419	-0.0001155
435	-0.0008768	-0.0002365	-0.0004928	0.001229	-0.00026	-0.0002623	0.0005926	-0.0007918	-0.0001426	-0.0001521	7.222e-05	-9.293e-05	-2.647e-05	0.001879	0.0004953	0.0002681
436	0.0005232	0.001448	0.0003235	2.754e-05	-0.0003648	0.0002318	0.0001241	-0.0004598	-0.0002862	0.0008513	2.072e-05	0.0008125	0.0004135	0.0002122	0.001252	0.0001529
437	8.582e-05	-0.0002446	-0.0004981	0.0002408	-0.001935	8.02e-06	0.0001655	0.0006943	5.924e-05	0.0003008	0.0002096	0.0008546	0.0004121	0.0002079	-0.0001206	0.001054
438	-2.24e-05	0.00063	0.0004651	-0.0001949	6.465e-05	0.0002457	-0.001058	0.0001598	-0.0002496	-4.263e-05	-8.501e-05	0.001934	0.0002228	0.001833	0.0001697	0.0003068
439	0.0006676	0.0002093	0.0001514	-3.77e-06	-0.0003965	-0.0002091	-7.29e-05	0.0002917	0.0001522	1.06e-05	-0.0001526	0.0005059	0.001357	0.0001082	-4.645e-05	0.0002483
440	0.002237	6.884e-05	0.0003607	0.000418	-0.0009446	0.0004506	0.0002071	2.405e-06	0.0001478	0.0001009	0.0001741	0.0007756	-2.655e-05	0.001237	0.001068	0.0008017
441	0.0003188	-0.000322	0.0008391	-0.001512	0.0003069	0.001836	-0.0002734	0.0001266	0.001013	0.0001725	0.0001753	-0.0007718	-0.0005186	0.001169	0.0002506	6.982e-05
442	-9.581e-05	-5.601e-05	0.0008313	0.001141	-6.628e-05	0.000163	0.0009783	0.002998	0.002618	-0.0002961	0.001932	0.0005488	-7.159e-05	0.0007968	-0.0002459	-0.000232
443	0.001096	-4.375e-05	0.001414	-6.86e-05	0.0002345	7.717e-05	-0.0005718	0.001223	0.0001834	0.001226	0.0006064	-0.0008468	-0.0002048	0.0003299	0.002554	-0.0006047
444	0.002564	0.0006614	-0.0004537	0.001515	-0.000182	0.00113	-0.0005278	0.001587	-0.001662	0.00199	0.001054	0.0009582	2.907e-05	6.446e-05	-9.356e-05	-0.0001662
445	0.0003537	-0.0001724	0.0001699	-0.001156	0.0006128	-0.0009754	0.001825	-0.0009338	0.003179	3.078e-05	-0.000698	0.0002656	0.001808	0.0003381	-0.0001838	0.0005963
446	0.001886	0.001308	-0.0005494	0.001447	0.0007789	0.000377	0.0004585	0.0007397	0.0006291	0.001241	-0.0009068	0.002063	-0.0003841	0.0008763	0.0005976	0.0001049
447	-0.0008967	0.0004745	8.92e-05	0.0008187	0.0007594	0.001554	0.001459	0.002364	0.001689	0.001353	-0.000159	0.003089	0.001339	0.0005613	0.0008485	0.002515
448	0.001898	0.0003629	0.0001399	0.001452	-9.289e-05	0.0003105	0.0007502	0.0005633	0.0004567	0.0006413	0.002456	-0.0002527	0.006624	-0.0007494	2.708e-05	0.001172
449	0.0002306	0.0005116	0.002351	0.001061	0.0008554	1.543e-05	0.0003235	0.001415	0.000989	-0.003102	0.002599	0.001067	-0.0005429	0.003092	0.001932	0.0005435
450	0.0001465	-0.0007563	0.0008263	-0.0003804	0.002117	0.002765	0.0004798	0.001453	0.0003791	0.002147	0.001742	0.0004365	0.0007292	0.003825	0.0002605	0.000142
451	0.005048	0.001576	0.0008461	-4.776e-05	0.00197	0.00205	-0.0002436	0.001433	0.002486	0.003051	0.002815	0.001579	0.0005157	-0.0003633	0.002662	0.00131
452	0.0009311	0.0004755	0.002668	0.001097	0.00113	0.0006903	-0.0001347	0.001981	0.0008636	0.0008109	0.001646	0.0003679	0.003574	0.0004819	0.002005	0.003629
453	0.003178	0.00394	-0.0005949	0.0002232	-8.82e-05	0.002224	-0.0004645	-0.00052	0.002889	0.001347	0.0004599	0.004353	-0.001064	-0.002613	0.003836	0.002777
454	0.003439	0.006446	-0.000294	0.001097	-0.0004496	-6.188e-05	0.001288	0.0001124	0.002692	0.0009134	0.00188	0.003059	0.004846	0.003057	0.002408	0.002294
455	0.007625	0.01194	0.002955	0.001745	1.481e-05	0.0002585	0.0001191	0.002015	0.002856	0.007331	0.0005216	0.001562	0.00631	0.0009246	-0.0004329	0.005541
456	0.004461	0.004773	0.002689	0.002045	-4.11e-05	0.001894	0.001806	0.004758	0.006707	0.00167	0.001853	0.0009881	0.001785	0.0004569	0.0007066	0.007353
457	0.01096	0.009841	0.006771	0.005163	0.001382	0.004161	0.001205	0.0112	0.008482	0.005582	0.005406	0.002976	0.004458	0.0009057	0.003311	0.002175
458	0.01421	0.007896	0.006342	0.00291	0.00121	0.003477	0.003756	0.005938	0.006514	0.005157	0.0009778	0.002877	0.009538	0.006034	0.00638	0.00414
459	0.008347	0.008804	0.003721	0.008202	0.0005275	0.003234	0.006042	0.009004	0.01029	0.005686	0.00652	0.0107	0.01312	0.00544	0.008589	0.00625
460	0.0151	0.003599	0.01451	0.00231	0.003569	0.002626	0.006114	0.01014	0.008076	0.01689	0.002267	0.005531	0.01305	0.007155	0.0002566	0.00854
461	0.01373	0.01215	0.01263	0.002396	0.006848	0.005555	0.001299	0.00684	0.02248	0.0148	0.007814	0.005387	0.008458	0.004762	0.003863	0.006788
462	0.01479	0.009445	0.005267	0.009708	0.001649	0.006486	0.003083	0.01915	0.01702	0.01106	0.009073	0.01202	0.01151	0.01001	0.003987	0.01439
463	0.02093	0.006654	0.01059	0.01206	0.01356	0.005802	0.01135	0.02	0.01031	0.01182	0.004696	0.008085	0.006985	0.01464	0.003164	0.006764
464	0.02007	0.01728	0.005826	0.01031	0.001533	0.007674	0.008529	0.01483	0.01626	0.01188	0.01293	0.007575	0.005044	0.008187	0.006478	0.007478
465	0.02389	0.01404	0.01125	0.01065	0.01123	0.005258	0.005318	0.01741	0.02145	0.02176	0.007035	0.00872	0.01288	0.01061	0.01236	0.008462
466	0.02384	0.01439	0.00848	0.009488	0.006584	0.01104	0.01178	0.01494	0.03394	0.02269	0.01119	0.01913	0.01032	0.009036	0.009063	0.005724
467	0.01648	0.01028	0.01048	0.01821	0.008798	0.009469	0.01633	0.01988	0.01449	0.02038	0.01217	0.01826	0.02244	0.01628	0.003622	0.008734
468	0.02969	0.01275	0.01297	0.02294	0.008535	0.01532	0.00638	0.02041	0.01659	0.0211	0.01187	0.01228	0.01875	0.009447	0.01209	0.01656
469	0.01392	0.01429	0.02217	0.01583	0.01225	0.007055	0.01201	0.02467	0.01529	0.03295	0.01001	0.006038	0.01747	0.01436	0.019	0.0224
470	0.04887	0.01664	0.01857	0.02253	0.0107	0.01541	0.006704	0.0229	0.03367	0.01944	0.02276	0.0142	0.0179	0.01351	0.01894	0.01182
471	0.03027	0.02394	0.01378	0.01644	0.01089	0.0072	0.01385	0.02234	0.02795	0.01315	0.007694	0.01823	0.01668	0.0167	0.01406	0.008745
472	0.01767	0.02121	0.009173	0.02647	0.008086	0.007101	0.002235	0.01521	0.01945	0.01281	0.01458	0.0132	0.01855	0.01931	0.01224	0.01192
473	0.02394	0.02	0.007422	0.0135	0.01343	0.008128	0.0112	0.01529	0.0279	0.0214	0.009594	0.02456	0.02714	0.007152	0.0103	0.01167
474	0.01815	0.02792	0.008634	0.01878	0.01965	0.00957	0.02106	0.008559	0.0197	0.02134	0.01185	0.008449	0.008528	0.01321	0.01342	0.01513
475	0.0114	0.02175	0.01087	0.01608	0.0104	0.01078	0.005814	0.0184	0.01996	0.02279	0.01078	0.01034	0.01318	0.009619	0.007197	0.01645
476	0.009846	0.01437	0.006451	0.01318	0.008219	0.01118	0.01697	0.01417	0.0171	0.01707	0.01068	0.006257	0.009919	0.01633	0.01069	0.01444
477	0.01057	0.01163	0.01128	0.01268	0.01165	0.01048	0.003692	0.01702	0.01482	0.01286	0.009337	0.01146	0.02228	0.01159	0.007892	0.01325
478	0.01364	0.009325	0.00804	0.01138	0.003669	0.007887	0.009376	0.01003	0.01272	0.01239	0.00678	0.003153	0.01101	0.007176	0.009966	0.01157
479	0.007505	0.009694	0.008627	0.01286	0.01167	0.01178	0.00763	0.008327	0.01179	0.008319	0.007143	0.009052	0.007371	0.01708	0.01133	0.01454
480	0.01217	0.01043	0.01321	0.006794	0.006283	0.01161	0.008133	0.008991	0.003816	0.007164	0.003013	0.008152	0.01435	0.01414	0.008097	0.006747
481	0.00633	0.01011	0.006537	0.01214	0.01205	0.00455	0.004201	0.003936	0.01147	0.01127	0.01544	0.006543	0.007081	0.007765	0.007016	0.01441
482	0.00642	0.003305	0.004007	0.007992	0.01185	0.01123	0.006517	0.01632	0.01158	0.009012	0.01733	0.008739	0.007351	0.008262	0.009925	0.01209
483	-0.00018	0.005372	0.01303	0.01358	0.01525	0.007891	0.006416	0.01023	0.01177	0.009797	0.0128	0.01464	0.008039	0.01689	0.005699	0.01127
484	0.003385	0.007679	0.01923	0.01485	0.0115	0.01738	0.003952	0.007662	0.006916	0.005187	0.008214	0.01713	0.01071	0.009591	0.01193	0.007584
485	0.01344	0.007133	0.01732	0.02779	0.02141	0.01436	0.009063	0.01205	0.01718	0.009414	0.01728	0.01514	0.01143	0.01268	0.008312	0.01137
486	0.009938	0.01174	0.01615	0.02102	0.02772	0.0308	0.005533	0.01976	0.006226	0.01798	0.02534	0.0302	0.0159	0.01757	0.01627	0.022
487	0.01228	0.006874	0.03489	0.02031	0.02641	0.01797	0.01857	0.01353	0.01303	0.01643	0.03012	0.02278	0.02065	0.02969	0.01034	0.02155
488	0.01221	0.01292	0.04561	0.0302	0.02667	0.04379	0.01217	0.01023	0.01342	0.0155	0.03464	0.03215	0.03835	0.03196	0.01155	0.01845
489	0.01023	0.02048	0.05067	0.0384	0.04124	0.04281	0.0223	0.02611	0.0268	0.02288	0.04721	0.04126	0.02175	0.04034	0.01797	0.03258
490	0.02156	0.01652	0.04713	0.06466	0.05426	0.03723	0.0205	0.03205	0.02114	0.02928	0.05281	0.06128	0.04129	0.04178	0.02818	0.02528
491	0.02418	0.02562	0.0663	0.07125	0.05208	0.04352	0.0366	0.02911	0.02249	0.04281	0.06741	0.05892	0.06177	0.04748	0.03185	0.0447
492	0.03916	0.02426	0.0944	0.0813	0.06157	0.0658	0.02964	0.03379	0.02751	0.03184	0.07125	0.07725	0.05881	0.05445	0.03582	0.03933
493	0.03542	0.04595	0.102	0.1032	0.08408	0.07248	0.05254	0.04336	0.05966	0.03684	0.06525	0.08997	0.0697	0.08465	0.04733	0.04986
494	0.04089	0.05395	0.1153	0.1469	0.07439	0.09628	0.05835	0.07426	0.0551	0.05651	0.1059	0.1166	0.09111	0.09052	0.05132	0.06127
495	0.05249	0.04755	0.1441	0.1373	0.1148	0.1032	0.06417	0.08512	0.06049	0.08942	0.1333	0.1372	0.1193	0.1188	0.06526	0.05376
496	0.06224	0.06436	0.1542	0.1789	0.143	0.1203	0.07812	0.08609	0.07351	0.09137	0.1625	0.133	0.1222	0.129	0.07952	0.08307
497	0.07669	0.06238	0.1672	0.2201	0.1527	0.1697	0.09677	0.1049	0.1017	0.1018	0.1895	0.1573	0.1633	0.1631	0.0974	0.08573
498	0.07268	0.1314	0.2569	0.2536	0.1844	0.2093	0.1315	0.1472	0.146	0.1284	0.234	0.2241	0.2041	0.212	0.1043	0.1248
499	0.2052	0.2034	0.3759	0.3724	0.262	0.2909	0.2166	0.1897	0.2297	0.2357	0.3152	0.3454	0.2951	0.325	0.191	0.1973
500	0.5785	0.5461	0.6616	0.6012	0.487	0.4647	0.4415	0.4767	0.5209	0.5665	0.5865	0.5463	0.573	0.5778	0.4209	0.4558
501	1.827	1.633	1.455	1.564	1.39	1.334	1.283	1.48	1.687	1.692	1.382	1.356	1.318	1.348	1.23	1.359
502	4.233	3.798	2.813	2.923	2.795	2.718	2.892	3.577	3.994	3.76	2.615	2.855	2.841	2.762	2.714	3.027
503	14.53	8.135	5.524	5.591	5.271	5.359	6.238	11.12	8.709	7.705	5.14	5.185	5.459	5.594	5.772	6.252
504	68.36	22.86	10.06	10.48	9.868	9.868	12.33	53.86	29.17	20.17	9.428	9.738	10.38	10.63	11.86	13.04
505	296.6	113.2	21.4	34.07	21.4	20.64	27.87	257.6	144.2	91.91	18.73	26.15	28.66	26.87	26.41	31.41
506	727.6	304.6	50.06	108.5	36.15	35.37	50.03	631.4	388.1	251.2	32.49	80.79	87.34	76.63	48.18	72.52
507	1525	699.6	137.6	276.2	66.18	60.68	84.98	1339	903.5	587.5	68.16	215.4	248.2	201.1	82.54	174.8
508	2797	1417	324.7	624	135.7	119.9	141.8	2457	1799	1200	158.8	482.4	570.4	444.3	143.8	376
509	5030	2943	832.9	1451	327.2	293.5	286.8	4530	3703	2551	418.6	1152	1393	1040	313.4	864.2
510	7362	4664	1550	2495	626.4	573.5	507	6377	5535	4146	833.8	2010	2492	1846	590.1	1549
511	10080	6540	2612	3908	1122	1081	903.3	8726	7965	5886	1527	3240	4012	2962	1081	2535
512	13080	8919	3970	5374	1846	1815	1515	11260	10730	8110	2509	4555	5634	4333	1870	3788
513	17210	12260	5824	7785	3074	3100	2647	14820	14650	11240	4148	6696	8227	6131	3291	5477
514	20860	15240	7679	9904	4264	4331	3778	18010	18010	14080	5489	8553	10540	7917	4539	7140
515	24840	18520	9705	12230	5413	5544	4948	21440	21770	17170	7193	10630	13130	9838	6161	8983
516	29110	22040	11890	14770	6859	7075	6419	25100	25740	20400	9045	12870	15930	11940	7955	10950
517	34880	26850	14910	18210	8876	9233	8489	30210	31090	24950	11610	15940	19770	14730	10460	13650
518	39720	30970	17520	21240	10590	11100	10340	34400	35710	28750	13870	18560	23080	17160	12640	15940
519	44670	35350	20420	24450	12490	13160	12420	38590	40600	32910	16380	21380	26760	19820	15080	18500
520	50230	40760	24230	28650	15060	15950	15220	43290	46480	38100	19770	25090	31570	23220	18430	21750
521	53550	44650	27390	31860	17280	18320	17630	46280	50570	41830	22720	28100	35310	26010	21340	24510
522	55830	47550	30390	34660	19580	20740	20250	48500	53600	44850	25670	30710	38600	28520	24410	27080
523	57110	49610	33160	36960	22070	23440	23360	49950	55580	46980	28820	33000	41480	30750	27990	29460
524	56960	50220	34660	37940	23600	25010	25440	50030	56080	47680	30780	34020	42780	31780	30310	30670
525	56010	49760	35170	38060	24540	25880	26790	49310	55490	47380	31770	34210	43270	32060	31840	31100
526	54200	48700	35030	37570	24720	26030	27540	47870	54090	46320	32190	33870	43110	31770	32650	30960
527	51030	46420	33970	35950	24250	25470	27450	45110	51280	44160	31560	32580	41610	30630	32450	29980
528	47850	43950	32550	34290	23410	24570	26810	42350	48510	41790	30520	31150	40020	29270	31640	28750
529	44120	40990	30910	32260	22290	23400	25870	39080	45220	39110	29210	29380	37800	27720	30410	27280
530	38480	36370	28290	29190	20680	21550	24090	34330	40190	35000	27070	26780	34490	25320	28310	25040
531	33180	32030	25970	26310	19180	19900	22320	29910	35470	31040	25020	24320	31400	23110	26350	22920
532	27420	27120	23040	22930	17380	17890	20310	25090	29990	26410	22560	21480	27590	20560	23970	20480
533	21690	21900	19750	19160	15370	15610	17940	20190	24290	21480	19720	18250	23480	17590	21220	17730
534	15170	15600	15150	14150	12370	12220	14510	14490	17320	15350	15610	13800	18100	13500	17210	13800
535	10710	11110	11420	10290	9682	9296	11470	10510	12410	10900	12110	10230	13960	10120	13760	10500
536	6981	7350	7986	6962	6939	6468	8460	7101	8215	7268	8802	7073	10180	7127	10320	7488
537	3979	4309	5119	4256	4465	4082	5728	4308	4888	4313	5917	4503	6866	4632	7148	4981
538	1990	2093	2915	2229	2507	2247	3553	2341	2440	2117	3602	2532	4114	2712	4483	3026
539	911.3	850.7	1311	888.1	1226	1044	1854	1103	953.3	833.8	1795	1135	2089	1312	2403	1544
540	362.7	288.4	357.1	232.5	441.8	336.2	651.6	416.4	287.8	273.9	569.6	302.7	697.4	380.8	836.1	513.9
541	175.8	135.5	141.1	103.3	187.3	145	279.7	207.8	136.5	129.7	216.4	120.1	285.7	151.9	339.8	227.5
542	90.81	75.02	67.33	58.75	83.47	72.85	133	114.8	75.95	71.71	87.68	60.6	119.1	74.51	150.9	117.3
543	41.76	38.48	34.46	32.41	39.89	38.69	60.99	60.99	38.65	37.01	36.43	32.46	47.47	38.74	62.89	60.22
544	22.59	21.79	21.57	20.68	24.91	24.36	36.18	36.91	21.49	20.74	21.39	20.04	26.49	24.29	35.1	35.73
545	11.7	11.31	13.69	13.45	15.71	15.71	21.59	22.33	11.36	10.89	13.35	12.94	16.91	15.16	21.07	21.49
546	5.948	5.655	9.454	9.234	11.08	10.81	13.65	14.52	5.611	5.393	9.26	8.985	11.18	10.37	13.45	13.68
547	2.35	2.261	6.765	6.823	8.175	7.939	9.141	9.142	2.215	2.116	6.808	6.655	8.264	7.843	9.345	9.072
548	1.064	1.076	6.201	6.114	7.386	7.054	8.032	7.855	1.061	1.157	6.035	6.012	7.372	7.188	8.097	7.724
549	0.5585	0.5716	5.923	5.804	7.084	6.99	7.585	7.592	0.629	0.6744	5.901	5.831	7.205	7.169	7.724	7.407
550	0.3429	0.4013	6.148	6.015	7.256	7.159	7.747	7.753	0.4509	0.4749	5.975	6.104	7.401	7.052	7.836	7.284
551	0.3175	0.3504	6.383	6.212	7.403	7.453	7.871	7.803	0.4311	0.4389	6.157	6.18	7.465	7.381	8.203	7.633
552	0.3011	0.3892	6.31	6.243	7.604	7.446	8.103	8.084	0.3969	0.3773	6.547	6.493	7.745	7.51	8.667	8.23
553	0.3151	0.3371	6.671	6.551	8.069	7.762	8.484	8.438	0.3419	0.3633	6.524	6.472	7.989	7.965	8.857	8.648
554	0.2971	0.295	6.84	6.725	8.235	8.206	8.878	8.769	0.3963	0.407	6.791	6.781	8.349	7.903	9.494	8.678
555	0.2708	0.2784	6.902	6.765	8.595	8.22	9.3	8.936	0.3813	0.3715	6.82	6.66	8.501	8.18	9.373	9.015
556	0.281	0.3323	7.263	7.082	8.654	8.312	9.607	9.201	0.3953	0.3768	7.227	7.007	8.769	8.531	10.13	9.312
557	0.2829	0.2943	7.204	7.148	8.959	8.753	9.847	9.621	0.3461	0.4352	7.125	7.359	9.23	8.612	10.12	9.803
558	0.2694	0.292	7.692	7.46	9.346	8.922	10.11	10.11	0.3621	0.3658	7.364	7.645	9.246	9.004	10.49	9.952
559	0.2925	0.2876	7.716	7.586	9.293	9.357	10.3	10.22	0.3429	0.3594	7.552	7.706	9.645	9.477	10.55	10.22
560	0.2828	0.2568	7.916	7.689	9.721	9.59	10.62	10.45	0.3206	0.3802	7.951	7.992	9.752	9.594	11.18	10.65
561	0.2419	0.2801	8.013	7.905	10.03	9.627	11	11.02	0.3048	0.372	7.988	7.942	9.938	9.985	11.47	10.99
562	0.2206	0.2505	8.255	7.98	10.35	9.912	11.33	10.99	0.2984	0.3116	8.288	7.976	10.35	9.94	11.97	11.04
563	0.2408	0.308	8.172	8.169	10.46	10.42	11.53	11.42	0.332	0.3165	8.263	8.283	10.51	10.18	12.21	11.5
564	0.249	0.21	8.733	8.275	10.55	10.49	11.77	11.74	0.2763	0.3632	8.467	8.271	10.78	10.43	12.27	11.65
565	0.2281	0.2558	8.514	8.512	10.93	10.76	12.05	11.84	0.3042	0.3103	8.675	8.639	11	10.75	12.68	11.92
566	0.2426	0.2471	9.005	8.52	11.41	10.9	12.53	12.4	0.3003	0.3532	9.148	8.774	11.39	10.81	12.96	12.18
567	0.2322	0.2167	8.877	8.77	11.29	11.09	12.59	12.48	0.2689	0.2985	8.937	8.944	11.34	11.35	13.3	12.49
568	0.2147	0.2434	8.994	8.967	11.49	11.33	12.94	12.82	0.2925	0.2721	9.275	9.134	11.55	11.34	13.37	12.83
569	0.1696	0.2103	9.221	9.156	11.59	11.47	13.35	13.1	0.2911	0.2793	9.27	9.272	12.36	11.43	14.06	13.13
570	0.1695	0.2347	9.527	8.93	12.07	11.6	13.13	13.31	0.2675	0.2857	9.592	9.435	12.16	11.84	13.99	13.3
571	0.2052	0.2292	9.586	9.215	12.25	11.72	13.58	13.5	0.2688	0.2635	9.632	9.45	12.24	12.02	14.33	13.39
572	0.1719	0.205	9.47	9.29	12.56	12.06	13.85	13.76	0.2484	0.2472	9.513	9.833	12.59	12.11	14.61	13.97
573	0.1876	0.2239	9.864	9.528	12.24	12.43	14.11	13.7	0.2425	0.2187	9.908	9.662	12.85	12.18	14.64	13.79
574	0.1834	0.1829	9.903	9.708	12.85	12.24	14.48	14.14	0.2472	0.2424	9.783	9.791	13	12.51	14.92	14.39
575	0.1404	0.2257	9.909	9.711	12.8	12.36	14.65	14.72	0.2518	0.2295	10.21	10.1	12.99	12.72	15.19	14.25
576	0.1686	0.1909	10.2	9.842	13.09	12.7	14.61	14.5	0.2086	0.2335	10.2	10.2	13.31	12.95	15.49	14.74
577	0.1801	0.1935	10.28	9.906	13.38	12.95	14.71	14.78	0.1913	0.2323	10.29	10.28	13.5	12.86	15.38	14.85
578	0.1738	0.1637	10.14	10.04	13.56	12.88	15.19	14.76	0.2146	0.2196	10.2	10.15	13.65	13.16	15.67	14.76
579	0.1579	0.1676	10.47	10.13	13.23	13.32	15.12	15.1	0.168	0.1861	10.35	10.17	13.26	12.98	16	14.8
580	0.154	0.1829	10.26	9.906	13.32	13.46	15.51	15.03	0.2114	0.1925	10.34	10.48	13.86	13.16	15.85	15.22
581	0.1574	0.1914	10.18	10.22	13.75	13.43	15.57	15.26	0.1998	0.1965	10.43	10.32	13.92	13.28	16.2	15.59
582	0.136	0.1547	10.32	10.23	13.49	13.54	15.65	15.08	0.1694	0.1708	10.51	10.48	14.27	13.58	16.15	15.36
583	0.1195	0.1356	10.46	10.22	13.99	13.46	15.75	15.54	0.1483	0.1848	10.67	10.68	14.2	13.39	16.64	15.67
584	0.1158	0.1229	10.46	10.4	13.77	13.65	15.78	15.82	0.1647	0.1702	10.72	10.79	14.23	13.52	16.61	15.71
585	0.131	0.1358	10.44	10.33	14.15	13.35	16.06	15.99	0.1718	0.1558	10.52	10.83	14.19	13.59	16.74	15.56
586	0.1459	0.1377	10.32	10.4	14.13	13.97	16.13	16.19	0.1587	0.1703	10.99	10.91	14.43	13.92	16.8	15.91
587	0.1296	0.1018	10.89	10.62	14.18	13.97	16.02	16.07	0.1199	0.1665	10.87	10.68	14.4	13.67	16.99	16.04
588	0.1168	0.1296	10.7	10.63	14.23	14	15.94	15.72	0.1695	0.1363	10.88	10.83	14.47	13.82	16.94	16.08
589	0.1023	0.09941	10.61	10.52	14.29	14.04	16.74	15.6	0.1423	0.1546	10.81	10.71	14.43	14.19	16.99	16.45
590	0.1043	0.1043	10.8	10.55	14.37	14.14	16.29	15.98	0.1146	0.156	11.04	10.88	14.64	14.01	17.17	16.14
591	0.1174	0.1302	10.71	10.89	14.27	14.3	16.48	16.07	0.1221	0.1363	10.97	10.91	14.68	14	17.26	16.26
592	0.08572	0.1093	10.95	10.58	14.62	14.06	16.37	16.49	0.1257	0.1306	11.05	10.81	14.99	14.11	17.34	16.51
593	0.1002	0.1135	10.95	10.92	14.51	14.18	16.42	16.41	0.133	0.134	10.65	10.88	14.57	13.74	17.14	16.25
594	0.1094	0.1037	10.67	10.74	14.65	14.1	16.65	16.32	0.1406	0.1234	10.78	11.04	14.68	14.42	17.66	16.44
595	0.1032	0.1044	10.7	10.79	14.77	14.15	16.37	16.47	0.09004	0.1137	10.89	10.87	14.59	14.05	17.14	16.71
596	0.07867	0.06496	10.71	10.51	14.56	14.41	16.9	16.56	0.1149	0.1	11.04	10.7	14.56	14.31	17.35	16.68
597	0.09799	0.09376	10.82	10.47	14.33	14.15	16.73	16.48	0.1352	0.134	11	10.83	14.41	14.3	17.39	16.63
598	0.08145	0.0978	10.6	10.66	14.72	14.36	16.58	16.51	0.132	0.1086	10.89	11.02	14.93	14.27	17.76	16.7
599	0.08588	0.0943	10.59	10.5	14.51	14.14	16.86	16.73	0.1079	0.0978	10.98	10.82	14.71	14.01	17.53	16.57
600	0.07715	0.06511	10.88	10.79	14.49	14.15	16.83	16.56	0.06492	0.09501	10.82	11.04	14.9	14.12	17.34	16.43
601	0.07614	0.06665	10.75	10.6	14.47	14.29	16.61	16.56	0.08984	0.0954	10.95	10.89	14.53	13.84	17.53	16.18
602	0.07507	0.08244	10.57	10.57	14.52	14.17	16.77	16.2	0.09123	0.1138	10.85	10.74	14.55	14.08	17.52	16.42
603	0.06314	0.07861	10.55	10.66	14.53	13.94	16.68	16.39	0.08683	0.1092	10.78	11.04	14.6	13.81	17.33	16.48
604	0.08354	0.0842	10.51	10.36	14.38	13.92	16.77	16.23	0.08288	0.1084	10.77	10.72	14.57	14.01	17.28	16.69
605	0.06621	0.07187	10.67	10.66	14.36	13.91	16.51	16.27	0.1082	0.08268	10.49	10.46	14.37	13.71	17.35	16.37
606	0.08259	0.06345	10.51	10.57	14.69	14.12	16.72	16.59	0.09277	0.1187	10.51	10.39	14.6	13.81	17.1	16.21
607	0.05589	0.08393	10.64	10.12	14.21	13.72	16.5	16.32	0.08097	0.1069	10.61	10.78	14.35	14.1	17.01	16.35
608	0.07974	0.06689	10.2	10.2	13.98	13.78	16.35	16.29	0.07724	0.09213	10.65	10.39	14.42	13.78	17.24	16.36
609	0.07488	0.0619	10.37	10.32	14.01	14.02	16.69	16.11	0.06297	0.07175	10.47	10.56	14.45	13.75	17.44	16.23
610	0.06348	0.04831	10.49	9.979	14.07	13.74	16.28	16.26	0.07585	0.06168	10.41	10.19	14.57	13.53	16.96	16.17
611	0.05024	0.05865	10.3	9.964	13.77	13.36	16.07	15.99	0.1143	0.08524	10.51	10.28	14.19	13.49	16.59	16.15
612	0.04809	0.06008	10.18	10	13.95	13.6	16.3	15.58	0.06713	0.07951	10.32	10.6	14.21	13.36	17.06	16.06
613	0.04871	0.06407	10.13	10.1	13.59	13.42	16.02	15.78	0.07959	0.08564	10.27	10.34	13.99	13.47	16.79	16.03
614	0.05071	0.08868	9.879	9.866	13.73	13.51	15.82	15.59	0.06755	0.07974	10.22	10.33	13.7	13.39	16.52	15.79
615	0.05496	0.05897	10.21	9.863	13.47	13.67	15.6	15.58	0.07554	0.06773	10.25	10.08	14.01	13.09	16.57	15.91
616	0.07988	0.04978	9.914	9.573	13.77	12.93	15.63	15.76	0.06338	0.06603	10.18	9.746	13.61	13.33	16.48	15.9
617	0.05251	0.06613	9.577	9.759	13.37	12.91	15.81	15.86	0.07891	0.07169	10.22	9.967	13.79	13.23	16.3	15.64
618	0.0476	0.05085	9.718	9.436	13.06	12.86	15.48	15.2	0.06443	0.07516	10.02	10.36	13.61	12.96	16.15	15.7
619	0.05327	0.05908	9.661	9.624	13.11	13.01	15.59	15.35	0.0645	0.05823	9.737	10.15	13	12.73	16.17	15.03
620	0.05428	0.0389	9.605	9.149	13.3	12.78	15.47	14.86	0.0766	0.07329	9.65	10.14	13.33	12.52	15.99	15.04
621	0.06652	0.06284	9.447	9.415	13.09	12.69	15.31	14.95	0.06674	0.06924	9.728	9.544	12.94	12.86	15.66	14.92
622	0.04348	0.05306	9.392	9.23	12.82	12.73	14.7	14.91	0.07678	0.07525	9.517	9.491	12.95	12.38	15.56	15.28
623	0.04624	0.05568	9.624	9.171	12.74	12.58	14.9	14.64	0.06419	0.04757	9.477	9.25	12.98	12.43	15.5	15.2
624	0.06337	0.0504	9.477	9.224	12.69	12.65	14.8	14.48	0.05146	0.07826	9.344	9.264	12.88	12.31	15.55	14.58
625	0.05879	0.03315	9.298	9.017	12.6	12.54	15.06	14.59	0.06055	0.06192	9.336	9.287	12.76	12.31	15.29	14.1
626	0.05635	0.05444	9.216	8.915	12.61	11.94	14.67	14.54	0.06323	0.04493	9.282	8.988	12.53	11.93	15.47	14.38
627	0.06068	0.06167	9.181	8.915	12.27	12.02	14.54	14.12	0.07945	0.05884	8.998	8.947	12.36	11.95	15.29	14.86
628	0.07618	0.07826	8.905	8.577	12.13	12.28	14.25	14.25	0.07069	0.04158	9.087	8.947	12.49	11.91	14.99	14.47
629	0.05034	0.06318	9.029	8.675	12.29	11.87	14.43	14.3	0.06455	0.07275	8.954	9.012	12.16	12.07	15.01	14.47
630	0.05412	0.04712	8.964	8.745	11.86	12.03	13.86	13.79	0.06138	0.08071	9.356	8.832	12.08	11.78	14.76	14.03
631	0.04336	0.03235	8.669	8.313	11.79	11.86	13.76	13.62	0.05429	0.04369	8.536	8.793	11.91	11.67	14.14	13.83
632	0.04927	0.04765	8.425	8.351	12.13	11.52	13.87	13.42	0.04642	0.06912	8.459	8.734	11.71	11.47	14.54	13.82
633	0.03164	0.06098	8.572	7.959	11.69	11.22	13.83	13.39	0.06788	0.06445	8.681	8.532	11.44	11.46	14.39	13.5
634	0.04951	0.03462	8.269	8.191	11.34	11.1	13.54	13.45	0.06177	0.0499	8.7	8.129	11.55	11.21	14.22	13.32
635	0.04834	0.04786	7.975	8.058	11.61	11.16	13.27	13.04	0.05102	0.06646	8.472	8.453	11.44	11	13.79	13.24
636	0.05133	0.05628	8.198	8.183	11.25	11.04	13.27	13.22	0.04059	0.07263	8.263	8.173	11.2	10.91	13.74	13.23
637	0.03023	0.07228	8.135	7.981	11.19	10.87	13.15	12.78	0.06455	0.03182	8.214	8.028	11.42	11.03	13.95	12.86
638	0.04752	0.05274	7.828	7.479	10.96	10.84	12.72	12.66	0.02868	0.07136	8.278	7.964	10.96	10.65	13.12	13.05
639	0.05662	0.04263	8.099	7.705	10.98	10.74	12.66	12.44	0.06082	0.05491	8.001	8.161	10.93	10.78	13.28	12.46
640	0.0459	0.04386	7.796	7.627	10.64	10.51	12.53	12.32	0.05752	0.05612	7.804	7.897	10.86	10.39	13.33	12.34
641	0.06124	0.03664	7.518	7.756	10.44	10.29	12.31	12.61	0.05127	0.04406	7.775	7.925	11.05	10.44	13.07	12.4
642	0.04444	0.04769	7.645	7.408	10.31	10.24	12.4	12.16	0.05075	0.04186	7.7	7.858	10.56	10.24	12.98	11.88
643	0.04686	0.05353	7.342	7.283	10.2	9.795	12.17	12.05	0.05113	0.0482	7.548	7.511	10.49	10.06	12.73	11.82
644	0.04354	0.0257	7.26	7.37	10.07	9.656	11.92	11.8	0.04344	0.04789	7.47	7.595	10.34	9.91	12.4	11.86
645	0.03937	0.03082	7.08	7.311	10.2	9.968	11.83	12.01	0.06822	0.06127	7.396	7.578	10.21	9.672	12.29	11.66
646	0.04324	0.03049	7.114	6.895	9.868	9.993	12	11.42	0.04313	0.03837	7.347	7.304	10.23	9.947	12.43	11.41
647	0.04763	0.03786	7.019	6.953	9.711	9.735	11.57	11.65	0.06068	0.03156	7.233	7.137	10.06	9.481	12.35	11.49
648	0.03239	0.04517	6.96	6.683	9.577	9.324	11.47	11.41	0.04517	0.0347	6.987	7.153	9.758	9.152	11.9	11.33
649	0.05036	0.03441	6.674	6.698	9.406	9.407	11.44	10.91	0.04831	0.05382	6.722	7.005	9.869	9.447	11.81	10.96
650	0.03148	0.04097	6.513	6.581	9.354	9.198	11.13	10.81	0.02535	0.0301	6.684	6.691	9.562	9.024	11.22	11.28
Autoloading range A1 - Q313

## Sheet: Results Summary
Results Summary
Regular
Plate	Hole	Group	Sample	Fluorescence Intensity (488/525nm)
Plate 1	A01	Group 1	0xMIC	0.7725
Plate 1	B01	Group 1	2xMIC	5.665
Plate 1	C01	Group 1	4xMIC	5.553
Plate 1	D01	Group 1	8xMIC	5.443
Plate 1	E01	Group 1	0xMIC	0.5885
Plate 1	F01	Group 1	2xMIC	5.596
Plate 1	G01	Group 1	4xMIC	5.534
Plate 1	H01	Group 1	8xMIC	5.215
Plate 1	A02	Group 1	0xMIC	0.7072
Plate 1	B02	Group 1	2xMIC	5.546
Plate 1	C02	Group 1	4xMIC	5.286
Plate 1	D02	Group 1	8xMIC	5.379
Plate 1	E02	Group 1	0xMIC	0.62
Plate 1	F02	Group 1	2xMIC	5.589
Plate 1	G02	Group 1	4xMIC	5.538
Plate 1	H02	Group 1	8xMIC	5.006

## Sheet: Basic Information
Basic Information
	Software Version			SkanIt Software 6.0.1 for Microplate Readers RE, ver. 6.0.1.6
	Optical Response Compensation			Yes

## Sheet: Program Information
Program Information
	Program Name			ROS 10min.skax
	Software Version			SkanIt Software for Microplate Readers RE, ver. 6.0.1.6
	Execution time			2022/8/18 16:07:31
	User			SD-20200923GPVY\Administrator

## Sheet: Instrument Information
Instrument Information
	Name			Varioskan LUX
	ESW Version			1.00.38
	Serial No.			22.00 °C
				3020-659
	Instrument Module
		Plate adapter name		96-well adapter for plate without lid
		Plate adapter number		2
		Incubator		Yes
		Gas Control		No
		Top optics		Yes
		Bottom optics		Yes
		Dispenser 1		Yes
		Dispenser 2		Yes

## Sheet: Program Settings
Program Settings
	Measurement order			5
	Turn on stable delay			No
	Check the temperature at the beginning[°C]			No
Fluorescence Intensity
	Wavelength
		Excitation wavelength[nm]		488
		Emission wavelength[nm]		525
	Optical path			top reading
	Excitation bandwidth[nm]			12
	Dynamic range			Automatic
	Measurement time[ms]			100
Fluorescence Spectroscopy
	Type			Emission Spectrum
	Wavelength range
		Start[nm]		350
		End[nm]		650
		Step length[nm]		1
	Fitting wavelength			525
	Optical path			top reading
	Excitation bandwidth[nm]			12
	Dynamic range			Automatic
	Measurement time[ms]			100

## Sheet: Run Log
Run Log
	Time	Events	Information
	2022/8/18 16:07:31	Procedures ROS 10min.skax Launched
	2022/8/18 16:07:31	Temperature	25.5°C
	2022/8/18 16:07:31	Step Fluorescence Intensity Activated
	2022/8/18 16:07:37	Calibration	Fluorescence Intensity 0.994434 35056
	2022/8/18 16:07:42	Steps Fluorescence Intensity Ended
	2022/8/18 16:07:42	Step Fluorescence Spectroscopy Activated
	2022/8/18 16:07:45	Temperature	25.5°C
	2022/8/18 16:08:45	Temperature	25.5°C
	2022/8/18 16:09:45	Temperature	25.5°C
	2022/8/18 16:10:45	Temperature	25.5°C
	2022/8/18 16:11:45	Temperature	25.6°C
	2022/8/18 16:12:45	Temperature	25.6°C
	2022/8/18 16:13:45	Temperature	25.6°C
	2022/8/18 16:14:45	Temperature	25.7°C
	2022/8/18 16:15:45	Temperature	25.7°C
	2022/8/18 16:16:45	Temperature	25.7°C
	2022/8/18 16:17:45	Temperature	25.7°C
	2022/8/18 16:18:45	Temperature	25.7°C
	2022/8/18 16:19:04	Step Fluorescence Spectroscopy Ended
	2022/8/18 16:19:04	Tool Warning	3020-659: 107: Calibration validity has expired.
	2022/8/18 16:19:04	Temperature	25.7°C
	2022/8/18 16:19:08	Procedures ROS 10min.skax Ended

## Sheet: Plate Layout
Name	Plate 1
Board type formwork	ANSI/SBS Standard, 96-well
	1	2	3	4	5	6	7	8	9	10	11	12
A	0xMIC	0xMIC
	Group 1	Group 1
	1:1	1:1
B	2xMIC	2xMIC
	Group 1	Group 1
	1:1	1:1
C	4xMIC	4xMIC
	Group 1	Group 1
	1:1	1:1
D	8xMIC	8xMIC
	Group 1	Group 1
	1:1	1:1
E	0xMIC	0xMIC
	Group 1	Group 1
	1:1	1:1
F	2xMIC	2xMIC
	Group 1	Group 1
	1:1	1:1
G	4xMIC	4xMIC
	Group 1	Group 1
	1:1	1:1
H	8xMIC	8xMIC
	Group 1	Group 1
	1:1	1:1
