# Supplementary material for: Antibacterial activity and mechanism of sanguinarine against Staphylococcus aureus by interfering with the permeability of the cell wall and membrane and inducing bacterial ROS production
Source: Front Vet Sci. 2023 Mar 30;10:1121082. doi: 10.3389/fvets.2023.1121082 (PMC10101331; doi:10.3389/fvets.2023.1121082)
Supplement: Supplementary file 2 [file Data_Sheet_2.ZIP › Frontiers_raw data for Figure 2-5-Gu Yeqing/Figure 4/ROS 8.19 20min.xlsx]

## Sheet: Fluorescence Intensity Values
Results
ROS 20min.skax
2022/8/19 17:42:11
Fluorescence Intensity
Ex 488 nm, Em 525 nm
Plate 1
RFU	1	2	3	4	5	6	7	8	9	10	11	12
A	1.334	1.287
B	8.886	9.04
C	5.852	5.977
D	5.659	6.141
E	0.9397	0.9182
F	9.556	9.564
G	5.565	5.745
H	5.561	5.514
Sample	1	2	3	4	5	6	7	8	9	10	11	12
A	0xMIC	0xMIC
B	2xMIC	2xMIC
C	4xMIC	4xMIC
D	8xMIC	8xMIC
E	0xMIC	0xMIC
F	2xMIC	2xMIC
G	4xMIC	4xMIC
H	8xMIC	8xMIC
Autoloading range A1 - M28

## Sheet: Fluorescence Spectroscopy
Results
ROS 20min.skax
2022/8/19 17:42:11
Fluorescence Spectroscopy
Em 350-650 nm，Ex 525 nm
Plate 1
Wavelength	0xMIC	0xMIC	2xMIC	2xMIC	4xMIC	4xMIC	8xMIC	8xMIC	0xMIC	0xMIC	2xMIC	2xMIC	4xMIC	4xMIC	8xMIC	8xMIC
350	0.0008784	-0.001165	0.0001109	0.0001813	0.0002038	0.0004092	-0.0002814	0.0001424	0.001528	6.374e-07	-0.0004469	-0.0004855	-0.0008869	-0.0003873	5.361e-05	0.001495
351	-0.0001874	0.001279	-0.0008905	0.0007907	0.0007601	0.0001369	-0.001708	1.363e-05	-0.0001033	0.0002831	-0.0015	0.0004581	0.001507	0.001769	0.0002086	0.0004857
352	-0.0006117	-0.0003234	-0.001042	-0.0003404	0.000136	-8.687e-05	-9.531e-07	0.001601	-0.0008126	0.001093	-0.000726	-0.001545	0.0001935	-0.00104	0.001451	0.001469
353	0.001087	-4.693e-05	5.371e-05	0.001722	0.000153	-0.001308	0.0008308	0.00209	-0.00209	-0.0007172	3.617e-05	-0.001156	-0.001515	-0.003012	-0.0005383	-0.000209
354	8.711e-05	-0.001144	-0.001622	0.0003146	0.001708	-0.001566	0.0005827	0.0001939	0.0003982	-0.0005032	-0.001666	0.001885	0.0005493	-0.0007326	0.000101	0.0004573
355	0.0004453	0.0002519	-0.0004549	-0.0001242	-0.0008933	0.0002804	0.0005174	-0.0002553	0.0002367	3.91e-06	0.0004179	-0.0004083	0.003661	0.0009505	-0.0003237	7.005e-07
356	-0.0009886	0.001766	0.0002324	0.0006018	0.0001411	0.0001707	-0.0002623	-0.000496	0.005922	0.001059	-0.0001853	0.0005105	-0.0002458	0.0001611	0.0002349	-0.002274
357	-0.0002997	-0.0005796	0.002561	0.001126	0.002183	-0.001074	-0.0001093	-0.0008062	-1.404e-05	0.0005877	0.0007367	0.0003098	0.0006566	0.000652	0.0001311	-0.000448
358	0.0008224	-8.347e-05	0.0006571	0.00313	-0.001617	0.0004214	0.0004022	-0.002565	-0.001642	-0.002014	-0.0001501	0.0006177	0.0005577	-0.0004579	0.0003214	-0.0002279
359	-0.0001543	-0.001007	0.0007141	2.678e-05	0.0007879	0.00073	0.001376	-0.0008597	-0.0001779	0.0008037	-0.0001916	-0.001881	-8.669e-05	4.03e-05	0.002993	-0.0004417
360	0.003479	0.0002241	-0.0007775	0.0002402	0.00112	0.0004087	-0.0001496	0.0001437	0.0007047	0.0007088	0.0004252	0.0004283	0.002177	-0.0005748	0.0006591	0.0005325
361	-0.0003445	-0.0003004	0.0002348	0.0004517	-0.0001903	-0.0001624	5.291e-06	-6.346e-05	0.0003205	0.001186	-0.0002604	0.0002973	-1.247e-05	0.0003582	0.002954	-0.000687
362	0.000589	-0.0003846	-0.0009168	-0.0005237	9.625e-06	-0.001538	-0.001826	-0.0005717	-0.001386	-0.0005012	0.0004081	0.003151	0.0007218	-0.0002616	0.001256	-0.0001859
363	-0.0002278	9.847e-05	0.0004347	-0.0006913	0.0005858	-0.001705	-4.038e-05	-0.0005348	-9.844e-05	0.002081	0.001338	0.001153	0.0003496	0.0003116	0.0001297	-6.897e-05
364	1.409e-05	0.00114	-9.48e-05	-0.0006093	4.042e-05	-0.001381	-0.0001427	7.81e-05	0.0009899	0.0009918	0.002174	-0.0004351	-0.0002107	7.658e-05	0.0002184	0.0002879
365	0.0002888	0.0009211	0.001352	-6.591e-05	0.0009354	0.001735	-6.598e-05	0.0002138	0.0003104	-0.0006107	-0.0001265	-0.002261	-0.0004379	0.0003484	-0.0007855	0.0003209
366	0.000124	0.0004014	0.0001948	0.0005218	-0.0003655	2.453e-05	-0.0008535	0.0008124	-0.001014	-0.0001344	0.0002506	0.001113	8.404e-05	-0.0001987	-0.0005064	0.0002227
367	0.001955	-0.000157	0.0008256	0.0004421	-0.0003041	-0.001293	0.0002866	-0.0001024	-0.0001528	0.0007127	-0.0004167	0.0006011	-0.0009323	-0.001637	-0.0004475	-3.372e-06
368	0.0002416	0.0004449	-0.000166	-0.002564	-0.0002551	-0.0007304	-0.0005331	-0.0004778	0.001794	0.0006879	0.0001707	0.0006695	-0.002341	-0.0001989	-0.001026	0.0005998
369	0.0003787	0.0001522	-0.00138	0.001377	0.0002959	0.0006347	0.002565	0.0007991	0.0004909	0.000375	0.0007853	0.0006579	0.0003265	0.0001294	0.00116	0.001081
370	0.00115	-0.001577	7.954e-06	5.712e-05	-0.0003115	0.0005175	-0.001918	-0.0002634	-0.002089	-0.0006978	-0.0002206	0.0008289	0.001523	0.0003314	0.0003583	0.0002051
371	0.0001268	-0.001025	-0.0005948	-0.0005004	-0.0006016	1.04e-05	-0.001168	-0.0001827	0.00149	-0.0003028	0.001199	0.0003806	0.001525	0.002418	-7.404e-05	-0.0001834
372	-0.0002566	0.0003487	-0.0001129	-0.0004052	-0.0001202	-0.0001948	0.0005166	-0.001007	0.000395	0.0018	2.556e-05	0.0001662	-0.0001078	0.0003191	0.001005	0.0005479
373	0.0003054	0.0005467	-6.943e-05	0.0002199	7.537e-05	0.0002132	-0.001375	0.001321	0.0002143	-0.0006695	4.731e-05	0.00114	0.0006147	-0.0002122	0.003398	-5.365e-05
374	-6.988e-05	-0.0006663	-9.729e-05	0.002826	0.001854	-0.001755	-0.0003214	0.0007958	7.034e-05	0.001042	0.0004115	-0.0006397	0.0002283	-0.0006149	0.0001382	-0.0005403
375	0.0008749	0.0001618	0.0008095	0.0004583	-0.0008386	-0.0001103	-0.0001231	-0.0002464	-5.245e-05	0.001135	7.296e-05	0.0002077	-0.000257	0.0002969	-0.0002022	0.0003737
376	4.51e-05	-0.0001829	0.0002542	0.0006916	-4.898e-05	-5.571e-05	0.0001517	-0.001412	0.001943	0.0005564	-0.0001829	0.0003952	-0.000217	0.0005529	-0.0002432	-0.0004553
377	6.295e-05	-2.494e-05	-0.001308	-0.0003566	-0.001905	-0.001152	0.001766	0.0002294	0.0002788	0.004854	0.0001511	0.0001268	-0.001255	-0.001517	0.0003451	0.001401
378	7.573e-05	-0.0003005	0.0005265	1.766e-05	-0.0001647	-0.00068	0.0014	-2.336e-05	0.0008177	-2.251e-05	0.001528	0.0001963	-0.0001695	8.902e-05	0.0001337	0.000289
379	0.0001533	-9.347e-05	-0.0004715	-1.936e-05	0.0004156	0.0003188	0.0002063	-6.138e-05	-0.001013	6.257e-05	0.0002378	0.00052	0.002014	0.0001246	-0.0002017	0.0006755
380	0.0006053	0.0003226	-0.0008855	-0.0007605	0.0001743	0.001187	0.001394	0.0005666	-0.0003997	0.0004688	-0.001177	-0.0001154	7.979e-05	0.0003553	0.001892	-0.0008322
381	5.426e-05	0.000733	-0.001373	0.0002752	0.0001755	0.0003363	-0.0004017	-0.0001415	7.73e-05	0.001908	0.0003992	-0.000108	0.002657	-0.0008758	0.0001874	-0.0003907
382	-0.000429	-0.0001666	-0.0002781	0.0004361	-9.305e-05	-0.0005008	0.0001866	0.0002407	-1.168e-05	0.0006279	0.0005133	2.867e-05	0.0001927	0.0009316	0.0007052	0.0003957
383	0.0009142	-0.000378	-0.000869	0.000581	0.001561	0.0002263	0.0003172	-0.001422	-2.285e-05	0.0004097	0.00102	-0.000486	-0.001556	0.0004675	0.000108	0.001182
384	0.0001424	0.0002619	0.0003513	0.0003088	0.001152	-0.0002991	-0.0005283	0.000316	0.0004316	-0.0001353	-2.87e-05	-0.0003311	0.0002853	0.0007959	0.002048	6.945e-05
385	-0.0002485	0.0001085	-0.001007	-0.0008593	-0.0002285	-0.0002626	-0.001109	0.0003033	0.001276	0.0013	0.0005346	-1.421e-05	0.001808	-3.211e-05	4.719e-05	-0.0003964
386	0.001631	0.0004378	0.001074	-0.000383	-6.279e-05	0.0008078	0.0002611	0.001098	-0.0001577	6.694e-05	0.0002127	-0.0002886	-3.215e-05	-0.000412	0.0002991	-4.549e-05
387	0.0002972	6.024e-05	0.00028	0.001285	-1.557e-05	0.0003371	0.000775	1.813e-05	0.000236	0.00043	-2.18e-05	0.0006178	0.0009476	0.0001157	0.001016	0.0001147
388	-4.812e-05	-0.0008282	-0.0005719	0.0006202	-0.0003501	-0.0002845	-0.0007895	0.0008347	8.47e-05	5.886e-05	0.0002813	-6.955e-05	-0.0002544	-0.0001852	-0.0004574	0.0001439
389	0.0006298	-0.0004969	0.001508	0.0001546	0.001368	-0.00194	0.0003051	-0.001853	0.00144	0.0006134	0.002915	0.0001718	5.479e-05	0.0002917	-0.0006873	-2.049e-05
390	-1.941e-05	-0.0003624	7.426e-05	-0.0002155	-0.0005273	0.0001322	0.0005409	0.001366	-0.0002272	0.001059	0.0003432	0.0003322	0.00129	-0.000112	0.002542	0.00136
391	0.0008929	0.0003275	0.001003	0.0004069	-0.0005077	0.0002032	0.0009812	-0.0002675	-9.923e-05	-0.002053	-0.0002386	0.001872	-6.747e-05	-0.0003937	0.0001069	0.0006476
392	-7.994e-05	0.0002051	0.0006941	-0.0006247	0.0001557	0.0007537	0.0003095	-0.0003658	0.0001712	0.00043	0.002314	-0.0001223	0.0001167	0.0001596	0.0001594	0.000137
393	0.0001407	0.000442	0.001074	0.0006819	1.869e-05	4.243e-05	-6.736e-05	-0.0001032	8.137e-05	-3.19e-06	-0.0003803	-0.0001709	0.0001923	0.0001206	7.411e-05	0.001053
394	-0.0002686	0.005553	0.000646	-0.000152	0.0008371	0.001802	0.0002477	-0.0003809	-3.593e-05	-8.971e-05	0.002179	-0.0003415	-0.0002102	-0.001106	-8.656e-05	0.0001188
395	-6.846e-05	0.000946	0.0004883	3.893e-05	0.0002013	0.0001435	7.946e-05	0.000302	-0.0003604	0.0001228	0.0001416	0.0009123	-0.001569	0.0002951	3.296e-05	-0.0002141
396	0.0007383	0.0003702	-0.0004732	-0.0002201	1.041e-05	0.0006713	0.0002978	-0.0009708	0.0004766	-7.497e-05	-0.0005481	-0.0004464	0.0005854	0.0004607	0.0005076	0.0004073
397	0.0003602	0.001785	0.001217	0.000401	0.0002136	-0.0001001	-0.0001011	0.0002215	-0.0005484	-4.668e-05	1.508e-05	0.0017	-0.0003258	-0.0003633	0.0002696	0.0001474
398	-9.373e-05	0.001217	0.0003229	0.0008409	-0.0001091	0.0005675	-0.0002837	-0.0002557	0.00138	-0.0001469	-0.0005117	0.0003784	0.0001552	0.0002111	0.0007739	0.0007829
399	0.000976	5.473e-05	-0.0001159	0.0007174	-7.154e-05	-3.282e-05	0.002755	0.0007729	0.0005048	-0.0001995	-9.966e-05	-0.001055	0.0009047	0.0007149	-0.0007494	0.00033
400	0.0006188	0.001316	0.000637	0.001006	-2.207e-05	0.0002616	0.0008233	-4.794e-05	-0.000301	0.0003109	0.001091	0.000562	-1.456e-05	0.0001921	-0.0001024	0.0006286
401	-0.0001953	-9.509e-05	-0.0005609	-0.0001475	0.000296	-0.0009493	-0.0003002	5.168e-05	0.0006042	0.0001294	0.0007851	0.0006022	0.001239	0.0004013	-0.0001256	3.534e-05
402	0.001055	0.0003913	-0.0003211	-0.0001098	0.001397	0.0002943	-0.0001162	4.414e-05	3.654e-05	-6.673e-05	0.0006643	0.0005161	0.0009192	-0.0005897	0.0001242	-0.0006439
403	-0.0003578	0.0001249	-0.000739	-5.853e-05	0.0001256	0.001968	0.0003898	5.723e-05	-0.0002711	-0.001869	5.27e-05	-4.434e-05	-0.0001976	0.0001114	-0.0001919	0.0004312
404	0.002088	0.0001185	4.194e-05	0.000914	-5.861e-05	-0.000129	1.243e-05	0.001208	-0.0001847	0.000264	0.000433	0.000249	9.232e-05	3.81e-05	0.0001462	0.0002112
405	-0.0001107	0.0001936	-0.001075	-0.0009211	0.0001455	-0.0001817	-2.26e-05	0.0002889	0.001386	0.0001444	0.0004536	0.0007355	0.0003233	-0.000134	-0.001097	-0.000838
406	0.0007532	0.0002587	0.0007504	2.678e-05	1.657e-05	-0.0001843	0.000139	-0.001111	8.813e-05	0.0003646	0.00112	-0.0004771	-0.0002106	0.001542	-1.63e-05	0.00032
407	-0.001162	-0.0001328	0.000207	-0.0001193	0.0002764	0.0003716	0.0007116	0.001391	0.000257	0.001121	3.278e-05	-0.0001523	9.902e-05	0.0001116	0.0009565	-0.000463
408	0.0012	0.00208	0.0005518	0.000936	-0.000653	0.001333	0.0009513	0.001219	0.0004408	0.001386	0.0007774	0.0004024	0.001238	-0.0001372	0.0001643	-0.0003538
409	5.7e-05	0.001352	-0.0001895	4.397e-05	-0.00287	0.0002178	-0.0001763	8.626e-05	0.0001218	0.0001578	8.497e-06	-0.0005252	5.329e-05	7.95e-06	2.199e-05	-0.001298
410	-0.0006708	0.000714	-1.153e-05	0.001074	0.001407	-5.336e-05	7.993e-06	0.001956	0.0003168	-0.0004113	0.0004536	-8.02e-05	-0.0002726	-0.0003002	0.0002072	3.799e-05
411	0.0001545	0.0003479	0.0002242	0.0004309	0.0004003	0.0003046	0.0009186	0.0001177	0.000207	0.0001173	-0.0002049	-0.0001404	0.0001721	0.0009031	-0.0001838	6.837e-05
412	0.0002079	-0.0001444	0.0003695	1.59e-05	-0.0001231	0.0001458	-8.119e-05	0.0007746	-7.925e-05	-0.0003177	0.0006673	0.0005495	0.0002955	0.0008439	1.01e-05	0.0001051
413	0.0001473	0.001033	0.0001554	0.0009875	-0.000121	0.0006358	6.35e-05	-0.0009331	0.0006451	-1.815e-05	-0.000239	-0.0006005	3.156e-05	0.000252	-0.0002909	0.001293
414	0.00238	-0.0009316	8.092e-05	0.001098	0.0003252	-0.001309	0.0006229	0.0004651	-0.0002337	0.0001477	0.0001834	0.0004263	4.037e-05	-0.000316	0.001422	0.0004397
415	0.001248	0.0004653	-0.000813	-0.000119	0.002652	0.0002121	0.0009279	-0.0004412	0.0004067	-0.0001604	0.001356	-0.001498	0.0005302	0.0002156	0.0002308	1.498e-05
416	0.0006911	3.409e-05	-0.0001587	-0.0003696	-0.0001013	0.0001022	0.0002127	6.337e-05	-2.16e-05	3.849e-05	7.521e-06	4.146e-05	0.0002176	0.001696	-0.0003869	0.0002773
417	0.001103	0.0001977	0.001519	0.0004271	0.001534	0.0003005	3.623e-05	-0.0009952	0.0001677	-0.0009157	-7.682e-05	0.0003127	0.001226	0.001602	0.00221	0.001584
418	1.529e-05	0.0001447	0.0008148	0.001071	0.0009932	-0.0002606	0.0007264	0.001238	0.000578	-1.073e-05	0.001688	0.0001536	-0.0004113	0.0002507	-8.823e-05	0.001081
419	0.0004132	0.0001053	0.0003091	-0.0002116	0.0003534	-4.104e-05	4.279e-05	0.0009743	-8.411e-05	0.0002677	-0.0003451	-0.001093	0.001406	0.0005511	-0.000232	0.0003269
420	4.797e-05	0.001186	-0.0004214	0.0005705	0.000187	-0.0001754	-0.0003252	-0.0001334	-0.0003071	-0.0001042	-0.0003539	0.0004394	-0.00125	0.0002535	0.001162	0.0009654
421	-0.0002609	-8.747e-05	0.0003085	0.001402	0.003218	-9.253e-05	0.0003556	0.000295	0.001087	-0.0003568	-0.00051	0.001891	0.00113	0.001027	-0.00023	-0.0002341
422	0.002403	8.431e-05	0.00235	0.000224	0.000174	-3.072e-06	0.001108	-0.0001158	-0.0001145	0.00265	0.0002269	1.27e-05	-0.0007308	0.0002649	4.363e-05	0.0002754
423	0.001412	0.001874	0.001644	0.0006448	-0.0002126	-0.0005047	4.776e-05	-0.0001547	-0.001312	0.0005847	-0.0001518	0.000168	0.0001963	0.002078	-7.807e-05	-0.0001029
424	6.899e-05	-0.001221	-0.0005755	6.05e-05	0.0001683	-8.009e-05	0.0002939	0.0004396	0.0002594	0.0005031	-0.0003324	0.0003838	-0.0003838	-0.0003449	0.0002064	-4.059e-05
425	0.0007367	0.001518	0.0005195	2.719e-05	0.0005461	0.001788	0.0002222	-2.903e-05	1.002e-05	0.0002654	0.000386	0.001382	0.0009196	0.0003227	0.0002581	4.051e-05
426	0.000707	0.001181	0.0009799	6.285e-05	0.001161	-4.078e-05	0.0004358	0.0007517	0.0002929	-0.0007353	-6.701e-05	0.000609	0.0009838	-0.0009117	0.001589	-0.0001615
427	-0.0006186	-0.0007207	-9.77e-05	0.0001826	1.678e-05	4.621e-05	-2.884e-05	6.337e-05	-0.0004287	-0.0003439	0.000229	0.0004799	0.0009741	0.001493	0.0008924	-0.0002848
428	-0.001062	0.0006274	0.001023	0.0003525	0.0006162	9.758e-06	0.002429	-0.0001751	5.22e-05	-4.109e-05	0.002458	-0.0009025	0.001105	0.0002236	0.0004333	0.001334
429	0.0001641	-0.0001422	0.0002195	3.457e-05	0.001104	0.00188	-0.0001259	-0.0002465	-8.53e-05	8.015e-05	-7.908e-05	0.001472	-0.0002016	0.0004655	-0.0003715	0.001003
430	0.002142	0.0002096	0.0004619	-1.051e-05	2.901e-05	0.0002342	0.0004737	-4.725e-05	0.0001968	0.001071	0.0009055	0.0003075	0.000247	-0.0006184	-0.000215	-0.000213
431	-0.0001106	-0.0003932	0.0005731	-0.0002923	0.0002444	-0.0001898	0.0008383	0.0001279	4.764e-05	0.001583	-0.0006584	0.0001738	-0.000226	0.0009859	-0.000109	0.0003224
432	0.001141	-0.001016	0.001174	0.0001585	0.0002286	-0.0001254	0.0003154	0.0003868	0.0007876	-0.0001835	0.00046	0.001171	0.0008393	-1.667e-05	0.000945	-0.00096
433	0.0004558	0.0001122	0.0002205	0.0003834	0.001216	-0.0005409	0.002038	0.0003817	-9.851e-05	0.0005366	4.332e-05	-0.000119	0.0007482	0.0001908	-0.0002003	0.0006883
434	-2.831e-05	0.0007682	0.0001578	-0.0007687	0.000263	-0.0002216	0.001446	0.0004057	-0.0008205	0.001186	0.0005772	-0.0005627	-7.599e-05	-0.0001422	0.001743	0.000448
435	0.0005135	0.0002527	0.0002773	0.001131	0.002082	0.001016	-0.0001774	0.001655	-0.0001014	-0.0001183	-0.00139	-0.0005315	-0.0002871	-0.001723	0.0004467	-0.0002761
436	0.0004853	0.0003198	-0.001674	0.0003373	0.0009425	-0.0001539	0.001814	0.00158	0.000377	-3.205e-05	0.0003884	-0.0007482	3.793e-05	-0.000477	-0.001168	-0.0001325
437	-0.0003168	-7.875e-05	0.0001246	-0.000643	0.000378	0.0008552	0.0006328	0.0003994	5.75e-05	0.001651	-0.0001024	-0.0001349	0.0005338	-0.0001004	8.146e-05	0.001924
438	0.000267	0.001439	0.0006331	-0.0001899	0.001723	0.002992	-0.0002766	0.001551	-0.001476	-0.0002615	0.0004619	0.0001749	0.001195	3.558e-05	0.0004154	2.423e-05
439	0.0001192	0.001591	0.0002642	-0.00206	2.811e-05	-0.0002848	7.968e-05	-0.0001378	-0.0009788	0.0007816	0.002787	-0.0002295	5.974e-05	0.001671	4.952e-05	0.0006445
440	-0.0007441	0.0001706	0.001606	-0.0001766	0.001839	0.0008963	-6.191e-05	-0.001057	-1.352e-05	1.328e-05	-0.001213	0.0003542	-3.993e-05	0.0001279	-0.0001367	-0.0004132
441	0.00105	0.001088	0.0006729	-2.618e-05	0.0008457	0.001634	-0.0007678	0.0007718	0.000396	0.000923	-0.001551	0.002149	0.0003184	0.002836	-0.00018	0.0008196
442	-0.0001107	6.109e-05	-3.683e-05	0.0006462	0.002223	-0.0002242	-1.231e-05	-0.0004673	0.00123	0.0004697	0.0002334	0.0002409	-0.0001697	0.003724	0.001875	0.002096
443	0.001207	0.0007568	-0.0004135	-0.0009481	0.0002657	0.002927	-0.00013	0.002672	-0.001258	-8.428e-06	-0.0001431	0.000131	0.002001	-0.0001027	-0.0004383	0.000611
444	0.0009897	0.001269	-0.0005725	0.0009764	0.0005123	0.0003117	0.000573	0.00145	0.0002117	0.0005234	0.000295	0.0006115	-5.88e-05	-0.00151	0.0009712	7.951e-05
445	-0.001292	0.001048	0.0001632	-0.0005018	0.001883	-0.0003779	4.801e-05	9.33e-05	-0.0006688	0.002245	0.0004775	0.002139	0.0006882	0.00206	0.0008835	0.0008978
446	0.001073	0.0004671	-0.002071	0.0003785	0.001033	4.419e-05	0.002982	0.001522	0.000231	0.001158	0.002311	0.001726	0.0006453	0.002362	-7.338e-06	4.287e-05
447	0.002321	0.0007444	-0.0001629	0.003147	0.001427	-0.0001614	0.0007791	0.001018	0.000472	0.0006667	0.003279	0.001047	0.001526	-0.0003065	0.0005458	0.003074
448	5.812e-05	-0.001352	5.898e-05	0.0006145	0.001544	0.002903	0.001205	0.002362	0.0004879	0.001712	0.001529	0.002213	0.002723	0.0002022	0.001387	0.0001435
449	0.004771	7.361e-07	0.001514	0.001747	0.002096	0.006334	-0.0001398	0.002281	-0.0007279	0.0006408	0.001243	0.00239	-0.0006569	0.002898	0.002329	8.251e-05
450	0.007263	0.0007399	0.0006578	0.003106	0.004278	-0.00179	-0.0006055	0.001908	-0.0009412	0.0005435	0.0009217	0.00283	0.0004514	0.002995	0.002015	0.0009275
451	0.00238	0.002906	0.0006019	0.00242	-0.0006671	0.00129	0.001541	0.002606	-0.0002583	0.003658	0.001887	0.003083	0.003499	-0.0003171	0.0005682	0.0016
452	0.0008229	0.001229	0.001929	0.0004278	0.002461	0.005262	0.001628	0.002466	0.0001727	0.003784	0.0007105	3.62e-05	0.004057	0.00275	0.004263	-0.001188
453	0.0001434	0.0001645	0.00563	0.00123	0.003002	0.001634	0.00236	0.004498	-4.186e-05	0.003185	0.002129	0.002385	0.003671	0.003742	0.002875	0.003708
454	0.005622	-0.001862	0.001002	0.006168	0.002474	0.007078	0.001174	0.003302	-0.0007518	0.00464	-0.0006476	0.0006343	0.003065	0.00372	0.002703	0.004024
455	0.001965	-0.0001365	0.003996	0.004981	6.052e-05	0.008344	0.001441	0.004927	0.0004724	0.002575	0.007551	0.004233	0.004116	5.443e-05	0.004726	0.00346
456	0.007758	0.000128	0.00767	0.003043	0.003702	0.006281	0.006939	0.01234	0.0008401	0.003896	0.01066	0.007619	0.004739	0.001441	0.004203	0.004793
457	0.002021	0.002347	0.004861	0.008746	0.0019	0.008255	0.002768	0.00489	0.001637	0.00571	0.00601	0.01025	0.00428	0.009378	0.004958	0.004068
458	0.004711	0.006821	0.005731	0.01281	0.008918	0.004558	0.005273	0.008329	0.00285	0.004987	0.005393	0.009569	0.005652	0.00503	0.01316	0.007284
459	0.0128	0.008317	0.0152	0.001066	0.008174	0.01398	0.004299	0.006788	0.001163	0.003489	0.009107	0.01433	0.004808	0.008766	0.003722	0.004963
460	0.01536	-0.001909	0.01014	0.009469	0.01084	0.007608	0.007534	0.01653	0.007434	0.01145	0.01368	0.008398	0.01076	0.008376	0.007731	0.007907
461	0.01074	0.007307	0.008048	0.01346	0.008729	0.01352	0.01058	0.01768	9.415e-05	0.009929	0.009494	0.01396	0.009465	0.01012	0.009268	0.004538
462	0.01312	0.009906	0.01548	0.006695	0.02212	0.01409	0.01179	0.01488	0.006651	0.003012	0.01614	0.01844	0.01124	0.01231	0.01455	0.0106
463	0.0237	0.00914	0.01717	0.009977	0.00814	0.02041	0.01593	0.02612	0.004414	0.0111	0.01047	0.01042	0.008317	0.02198	0.01897	0.006486
464	0.0238	0.01002	0.02269	0.008386	0.01326	0.01093	0.01864	0.0174	0.005771	0.006848	0.007725	0.01132	0.0144	0.008495	0.02113	0.007785
465	0.02615	0.008755	0.01343	0.01243	0.01622	0.0366	0.01496	0.02284	0.009674	0.0106	0.02249	0.02662	0.008276	0.01576	0.02419	0.01908
466	0.02358	0.00855	0.02495	0.009292	0.02434	0.01048	0.01588	0.02593	0.00655	0.01218	0.02839	0.006422	0.01145	0.01552	0.01643	0.0124
467	0.01418	0.01306	0.009908	0.01831	0.02452	0.02368	0.0185	0.02525	0.014	0.02002	0.01344	0.01305	0.01758	0.02621	0.01971	0.02101
468	0.02425	0.003541	0.01775	0.008543	0.02915	0.02172	0.02176	0.02473	0.01006	0.01727	0.02121	0.02318	0.01494	0.02041	0.02045	0.02593
469	0.01912	0.01068	0.02435	0.01064	0.02026	0.0185	0.02192	0.03446	0.008774	0.01986	0.008284	0.01436	0.02055	0.02264	0.02064	0.02155
470	0.01907	0.01244	0.01945	0.01211	0.03015	0.03531	0.01551	0.01207	0.005832	0.01772	0.01496	0.01278	0.01093	0.02008	0.03621	0.01722
471	0.01973	0.01423	0.01824	0.01445	0.02714	0.01318	0.01523	0.02284	0.01599	0.009728	0.01532	0.02449	0.02053	0.01731	0.01971	0.02392
472	0.02044	0.01784	0.01577	0.01348	0.03054	0.02513	0.01621	0.02467	0.005709	0.02127	0.01846	0.01385	0.02897	0.02477	0.03198	0.01749
473	0.01714	0.01454	0.01512	0.02218	0.02617	0.02747	0.03174	0.02026	0.008457	0.01116	0.0162	0.008077	0.01433	0.01923	0.02958	0.01741
474	0.01147	0.01598	0.001082	0.01178	0.02185	0.01389	0.009481	0.01465	0.007241	0.002103	0.01603	0.0103	0.01783	0.02807	0.02369	0.02639
475	0.009367	0.006167	0.01549	0.0179	0.01998	0.01665	0.005939	0.01835	0.004275	0.008473	0.01429	0.01269	0.01868	0.02009	0.01959	0.01921
476	0.00622	0.00248	0.01108	0.01208	0.008939	0.01554	0.01108	0.02768	0.002725	0.01364	0.0205	0.008961	0.01818	0.01631	0.01748	0.02137
477	0.004282	0.008863	0.005339	0.006169	0.01353	0.02146	0.01003	0.02156	0.008346	0.009828	0.01567	0.01301	0.003859	0.01928	0.03499	0.01323
478	0.009569	0.005366	0.009967	0.01059	0.01578	0.01375	0.009371	0.01783	0.004218	0.00649	0.01069	0.01058	0.01248	0.01664	0.0166	0.008143
479	0.009413	0.003952	0.009119	0.009098	0.01053	0.01827	0.008268	0.01601	0.007698	0.00307	0.005934	0.003226	0.01305	0.01231	0.01876	0.02018
480	0.002018	0.004164	0.01166	0.008762	0.00984	0.01664	0.01021	0.008165	0.004174	0.005682	0.009201	0.01294	0.01373	0.01893	0.01803	0.01386
481	0.002853	0.004535	0.011	0.01464	0.01415	0.01272	0.01119	0.01748	0.001913	0.002539	0.02294	0.01243	0.009236	0.007836	0.0107	0.01313
482	0.002232	0.004978	0.0117	0.009402	0.008852	0.01206	0.005907	0.0155	0.005328	0.004528	0.0117	0.01443	0.007989	0.01282	0.01074	0.01671
483	0.002337	0.003327	0.0102	0.0198	0.01232	0.01447	0.00866	0.01736	0.001027	0.002671	0.01681	0.01421	0.009537	0.01899	0.007948	0.00889
484	0.00507	0.004704	0.01345	0.01886	0.01071	0.009105	0.01356	0.006444	0.009603	0.007142	0.01504	0.01418	0.007617	0.01248	0.01027	0.008979
485	0.007802	0.01044	0.015	0.01336	0.01143	0.01706	0.0144	0.01236	0.008367	-0.0003804	0.0286	0.02047	0.007852	0.01609	0.009377	0.009534
486	0.006651	0.005869	0.02642	0.02479	0.009734	0.02191	0.01039	0.01339	0.004608	0.00633	0.02178	0.03297	0.01448	0.02129	0.01859	0.0146
487	0.009218	0.001845	0.02673	0.0214	0.0169	0.02797	0.01247	0.01463	0.002025	0.004869	0.01931	0.02514	0.01419	0.01511	0.01513	0.0215
488	0.008767	0.006678	0.02431	0.02342	0.02519	0.02237	0.008019	0.01387	0.009033	0.01002	0.03397	0.03708	0.01297	0.02694	0.02077	0.01507
489	0.009465	0.007885	0.04167	0.04828	0.0223	0.02501	0.02188	0.01481	0.007917	0.009342	0.05864	0.04065	0.02743	0.01159	0.02058	0.01991
490	0.006929	0.01061	0.05125	0.0506	0.0284	0.02321	0.02008	0.02679	0.006258	0.006022	0.0644	0.04469	0.02873	0.02611	0.02928	0.0216
491	0.01458	0.01308	0.07175	0.07099	0.02817	0.02536	0.03154	0.01349	0.005494	0.003362	0.05317	0.05299	0.0166	0.03631	0.03113	0.02507
492	0.019	0.02389	0.07298	0.07217	0.0495	0.0372	0.03201	0.02272	0.007002	0.01256	0.07509	0.08233	0.02695	0.0399	0.0299	0.02489
493	0.01549	0.01535	0.07616	0.1139	0.03837	0.04206	0.02897	0.03167	0.014	0.01939	0.1182	0.07894	0.04145	0.03922	0.02586	0.02404
494	0.01951	0.031	0.1051	0.08813	0.04495	0.03651	0.03532	0.0346	0.01375	0.0203	0.1353	0.1339	0.04754	0.05184	0.04814	0.04592
495	0.02684	0.02455	0.1435	0.1643	0.08385	0.04644	0.03803	0.0402	0.02552	0.01932	0.1585	0.1492	0.05748	0.05066	0.04585	0.04745
496	0.03485	0.03689	0.1484	0.1489	0.0918	0.06672	0.04544	0.07507	0.01796	0.03692	0.1838	0.169	0.07358	0.06178	0.04219	0.06042
497	0.04489	0.0416	0.1828	0.2006	0.1047	0.08955	0.0679	0.07935	0.0299	0.02519	0.196	0.2294	0.0689	0.08727	0.09893	0.07095
498	0.0682	0.07458	0.2755	0.2317	0.1084	0.1133	0.09728	0.0971	0.05636	0.07422	0.275	0.2858	0.1048	0.1261	0.08659	0.07951
499	0.1894	0.2801	0.3494	0.3674	0.1632	0.2105	0.1804	0.1985	0.1733	0.1819	0.3672	0.405	0.2021	0.2076	0.1772	0.1596
500	0.5789	0.9552	0.7078	0.749	0.4301	0.4356	0.792	0.6922	0.5384	1.031	0.7043	0.6879	1.041	0.4717	0.3985	0.397
501	3.734	4.217	7.994	5.651	1.321	1.557	10.07	16.94	2.279	23.6	2.689	2.223	10.13	1.724	1.377	1.255
502	40.01	14.84	48.75	42.94	2.894	4.435	43.72	79.85	7.261	89.06	27.58	22.55	40.48	7.834	3.391	3.037
503	207.3	44.05	157.3	162	6.49	19.89	126.7	219	20.94	221.4	123	110.4	110.7	38.31	7.801	6.706
504	629.3	112.7	366.9	432	14.41	81.6	302.6	468.5	52.63	459.8	351.1	328.2	249.7	124.9	19.14	13.88
505	1650	301.3	829.2	1100	50.76	301.9	715.8	990.7	140.2	958.6	958.7	912.6	578	370.6	73.43	32.17
506	3106	588.9	1440	2051	158.1	665.3	1282	1656	274.3	1602	1836	1778	1001	734.4	212.8	61.1
507	5224	1031	2260	3437	403.2	1266	2080	2550	486.2	2473	3205	3137	1586	1274	507.2	120
508	7930	1648	3255	5072	877.6	2126	3109	3696	805.6	3566	4888	4826	2359	2010	1033	258.5
509	11760	2666	4712	7453	1911	3580	4682	5514	1391	5207	7450	7369	3637	3204	2097	648.2
510	14980	3690	6015	9550	3123	4954	6171	7234	2044	6797	9675	9654	4959	4378	3259	1214
511	18270	4839	7462	11830	4570	6633	7871	9256	2834	8603	12130	12130	6497	5741	4603	2043
512	21660	6220	9097	14290	6419	8533	9846	11550	3780	10670	14750	14770	8282	7353	6249	3133
513	26060	8166	11290	17660	9095	11280	12580	14730	5162	13470	18230	18320	10900	9719	8625	4694
514	30210	10020	13430	20770	11600	13810	15120	17640	6526	16150	21390	21490	13340	11900	10860	6277
515	34110	11910	15610	23920	14370	16640	17860	20740	8058	18860	24670	24840	16030	14310	13320	8103
516	38450	13990	17960	27300	17350	19670	20730	24050	9581	21770	28060	28240	18820	17030	16020	10180
517	43610	16500	20870	31510	21530	23840	24100	28040	11510	25360	32520	32680	22290	20640	19780	13100
518	47390	18480	23000	34640	25250	27410	26730	31000	13120	28070	35880	36080	24960	23530	23020	15680
519	50310	20400	24800	37210	29080	30800	29000	33630	14630	30550	38700	38850	27580	26360	26440	18600
520	51990	22210	26530	39470	33930	34770	31250	36510	16200	32960	41090	41330	30470	29500	30540	22330
521	52230	23360	27490	40470	37570	37530	32630	38410	17370	34380	42150	42390	32560	31850	33500	25370
522	51470	24260	28140	40880	40740	39790	33550	39790	18160	35130	42560	42780	34320	33910	36010	28200
523	49680	24810	28310	40570	43600	41970	34020	40790	19010	35290	42080	42210	35830	35750	38410	31030
524	47150	24870	28050	39550	45120	43110	33880	40970	19270	34830	41020	41150	36660	36730	39750	32820
525	44250	24770	27460	38250	45950	43660	33440	40620	19350	33850	39500	39570	36920	37300	40450	33940
526	40610	24080	26440	36300	46030	43610	32500	39680	19110	32570	37430	37490	36560	37390	40530	34570
527	35490	22590	24670	33300	45010	42570	30430	37730	18170	30070	34230	34320	35490	36530	39640	34290
528	31140	21200	23030	30540	43670	41170	28550	35790	17000	27840	31300	31360	34180	35460	38440	33590
529	26480	19410	21130	27500	41470	39340	26280	33320	15700	25350	28000	28100	32330	34000	36680	32290
530	20460	16750	18260	23230	37750	36280	22870	29810	13710	21740	23420	23490	29680	31580	33720	29950
531	15440	14470	15840	19490	34300	33310	20050	26750	11900	18570	19360	19580	27130	29130	30910	27440
532	10900	12290	13480	15960	30500	30040	17250	23670	10120	15270	15420	15680	24560	26440	27750	24690
533	7246	10260	11320	12720	26570	26730	14550	20690	8466	12260	11860	12230	21760	23730	24400	21720
534	3903	8060	8864	9204	21550	22550	11510	16990	6626	8696	8128	8619	18440	20170	20270	17880
535	2225	6554	7097	6794	17760	19240	9283	14230	5314	6203	5702	6188	15820	17340	16990	14810
536	1193	5395	5598	4865	14250	16160	7417	11670	4243	4063	3648	4113	13320	14700	13990	11950
537	663.3	4289	4325	3298	11110	13210	5795	9388	3265	2531	2288	2635	10930	12130	11210	9369
538	410.5	3301	3180	2247	8405	10580	4442	7405	2525	1488	1393	1594	8837	9857	8770	7121
539	265.7	2540	2354	1528	6119	8251	3255	5711	1957	835.9	852.1	911.2	6917	7783	6610	5203
540	151.5	1732	1529	916.6	3793	5802	2139	3834	1306	413	474.1	460.3	4919	5569	4429	3214
541	97.95	1217	1043	592.1	2472	4138	1485	2800	915.3	225.5	295	281	3590	4046	3015	2049
542	62.4	830.5	690.9	376.7	1528	2969	1010	2003	629.7	141.4	177.6	173.9	2618	2956	2039	1227
543	33.35	450.1	372.4	186.5	747.5	1843	576.9	1230	351.6	73.84	96.9	93.31	1645	1890	1153	574.1
544	19.2	216.9	187.9	86.97	353.2	1141	326.1	751.9	192.8	33.98	51.34	46.83	1008	1213	646.5	250.4
545	10.37	82.94	79.32	28.8	121.5	621.4	151	386.2	90.24	13.1	23.41	19.95	547.7	708.1	297.5	78.2
546	5.095	23.93	27.56	10.95	31.02	290	60.61	165.8	33.73	5.889	12	11.64	258.6	368.4	99.81	22.79
547	2.081	3.98	8.905	6.64	12.5	81	17.9	43.06	7.184	2.252	8.405	8.404	72.04	128.4	19.92	11.89
548	0.9589	1.323	5.862	5.441	9.862	23.12	10.94	14.56	1.864	0.9336	7.517	7.418	21.68	43.85	10.59	9.664
549	0.4062	0.51	5.264	5.104	9.487	10.15	10.03	10.34	0.4334	0.3604	7.18	7.303	10.38	13.46	9.295	9.049
550	0.2396	0.2544	5.179	5.257	9.694	9.213	9.929	10.09	0.1858	0.1996	7.549	7.529	9.808	9.13	9.251	9.043
551	0.1952	0.2318	5.064	5.334	9.9	9.537	10.35	10.25	0.1564	0.1428	7.693	7.608	9.858	9.145	9.437	9.313
552	0.1643	0.1893	5.276	5.502	10.17	10.01	10.76	11.08	0.1486	0.1432	7.721	7.995	10.03	9.679	9.894	9.868
553	0.1836	0.195	5.347	5.731	10.67	10.46	11.26	11.38	0.1451	0.1471	8.241	8.24	10.62	10.08	10.61	10.1
554	0.2143	0.187	5.564	5.535	11.05	10.91	11.58	11.83	0.1323	0.136	8.289	8.42	11.04	10.51	10.6	10.78
555	0.1846	0.1837	5.746	5.796	11.53	11.26	12.26	12.41	0.112	0.1272	8.687	8.658	11.57	10.88	11	10.93
556	0.1514	0.1711	5.908	6.144	11.72	11.71	12.65	12.45	0.0752	0.1525	8.732	9.099	11.86	11.18	11.59	11.38
557	0.1954	0.1728	5.929	5.833	12.3	12.31	13.16	12.94	0.1432	0.1247	9.031	9.127	12.19	11.78	11.8	11.75
558	0.1454	0.1481	6.029	6.39	12.65	12.34	13.46	13.36	0.1485	0.1057	9.166	9.66	12.73	12.15	12.3	12.02
559	0.1298	0.1782	6.154	6.393	12.98	12.69	13.79	13.92	0.1133	0.1355	9.632	9.554	12.9	12.6	12.56	12.42
560	0.1728	0.175	6.451	6.463	13.52	13.28	14.17	14.67	0.124	0.1264	9.916	9.874	13.64	12.63	12.99	12.93
561	0.1503	0.1632	6.334	6.647	14.23	13.69	14.77	14.86	0.1194	0.1176	9.897	9.946	14.15	12.85	13.41	13.4
562	0.1647	0.1663	6.439	6.876	14.34	13.85	15.16	15.06	0.1059	0.1094	10.14	10.19	14.07	13.51	13.96	13.4
563	0.1357	0.1518	6.577	6.811	14.6	14.46	15.43	15.7	0.09209	0.1077	10.11	10.55	14.5	13.91	14.38	14.05
564	0.1219	0.149	6.793	6.952	15.24	14.63	15.9	16.06	0.1169	0.1007	10.58	10.84	14.98	14.26	14.87	14.35
565	0.1682	0.1573	6.627	6.787	15.51	15.03	16.64	16.73	0.1031	0.1017	10.68	10.87	15.45	14.66	14.41	14.8
566	0.147	0.1316	6.814	7.112	16.03	15.48	16.78	17.41	0.1027	0.108	10.93	10.98	16.08	15.24	15.15	15.01
567	0.1681	0.1305	7.132	7.34	16.03	16.09	17.39	17.39	0.102	0.1198	11.08	11.26	16.3	15.46	15.85	15.48
568	0.1295	0.1339	7.16	7.486	16.65	16.58	17.84	17.67	0.117	0.1043	11.35	11.55	16.81	15.74	16.13	15.65
569	0.1343	0.1228	7.248	7.487	17.1	16.74	18.09	17.96	0.09565	0.08645	11.67	11.58	17.07	16.02	16.38	16.28
570	0.1067	0.1233	7.24	7.434	17.33	16.9	18.73	18.24	0.09262	0.1082	11.71	11.78	17.28	16.5	16.79	16.47
571	0.1313	0.1321	7.509	7.621	17.6	17.33	18.83	19.01	0.09616	0.09558	11.9	12.22	17.75	16.44	17.35	16.99
572	0.1198	0.1329	7.428	7.846	17.87	17.54	19.06	19.14	0.08078	0.0917	12.15	11.98	17.91	16.84	17.33	17.11
573	0.1063	0.0918	7.317	7.759	18.09	17.88	19.37	20.08	0.1077	0.09113	12.1	12.33	17.97	17.38	17.48	17.4
574	0.0937	0.1331	7.81	7.879	18.72	18.26	19.98	20.14	0.1082	0.08799	12.33	12.35	18.48	17.35	18.03	17.98
575	0.1008	0.09896	7.609	7.851	18.98	18.48	20.28	20.2	0.07053	0.07177	12.19	12.53	19.07	17.5	17.93	17.91
576	0.1088	0.1011	7.704	7.881	18.62	18.68	20.41	20.33	0.09475	0.07583	12.58	12.67	18.62	17.97	18.58	18.33
577	0.1166	0.09694	7.793	8.01	19.26	19.08	20.97	20.74	0.06096	0.08078	12.46	12.64	19.08	18.21	18.61	18.4
578	0.09581	0.09213	7.869	8.087	19.4	18.91	21.08	21.41	0.07666	0.09219	12.61	12.75	19.32	18.15	19.1	18.58
579	0.07983	0.09479	8.008	8.362	19.61	19.19	21.5	21.29	0.04015	0.09296	12.92	13.12	19.4	18.4	19.19	19.25
580	0.07421	0.108	7.744	8.287	20.15	19.33	21.15	21.19	0.07577	0.07533	12.66	13.06	19.72	18.87	19.29	19.32
581	0.1211	0.08478	7.851	8.169	19.98	19.5	21.65	21.58	0.0734	0.08717	12.98	13.37	20.3	18.86	19.74	19.17
582	0.08716	0.09494	8.009	8.199	19.93	19.57	21.7	21.95	0.07826	0.0519	13.02	13.03	20.04	19.14	19.61	19.22
583	0.08822	0.06929	8.01	8.186	20.32	19.71	22.07	22.38	0.07294	0.06883	13.01	13.31	20.32	19.21	19.93	19.46
584	0.09208	0.05226	7.907	8.352	20.44	20.45	22.1	22.14	0.07073	0.08088	13.01	13.42	20.34	18.99	20.14	19.82
585	0.07514	0.09601	8.081	8.242	20.72	20.28	22.47	22.52	0.06496	0.0651	13.01	13.6	20.51	19.65	20.18	20.35
586	0.08013	0.08609	8.095	8.354	20.54	20.39	22.6	22.69	0.06967	0.06354	13.05	13.4	20.98	19.98	20.42	19.75
587	0.07728	0.06852	8.102	8.314	20.87	20.77	22.42	22.43	0.06341	0.06035	13.36	13.69	20.86	19.98	20.39	20.31
588	0.07981	0.08542	8.19	8.336	20.66	20.37	22.98	23	0.0731	0.07137	13.5	13.54	20.85	19.59	20.61	20.18
589	0.05774	0.0788	8.24	8.313	20.82	20.63	23.03	23.12	0.04885	0.05119	13.57	13.71	20.78	20.22	20.72	20.54
590	0.07378	0.07737	8.249	8.537	21.37	20.95	22.89	23.29	0.04326	0.04907	13.15	13.63	21.01	19.98	20.84	20.31
591	0.06898	0.07571	8.019	8.448	21.36	20.84	23.11	23.16	0.05016	0.04397	13.23	13.55	20.96	19.95	21.03	20.37
592	0.07277	0.07126	8.195	8.182	21.15	21.52	22.99	23.25	0.04926	0.0417	13.46	13.69	20.95	19.98	21.03	20.41
593	0.05757	0.06772	8.09	8.206	21.51	21.07	23.07	23.39	0.0522	0.05514	13.44	13.75	21.1	20.13	21.21	20.97
594	0.05643	0.05551	7.999	8.293	21.45	20.94	23.24	23.64	0.05689	0.05086	13.5	13.46	21.27	20.26	21.21	20.97
595	0.04694	0.06301	8.292	8.369	21.49	20.78	23.44	23.39	0.03716	0.04245	13.37	13.58	21.17	20.12	21	20.95
596	0.07118	0.06666	8.201	8.358	21.48	21.2	23.11	23.48	0.05525	0.05577	13.38	13.58	21.11	20.23	21.22	21.31
597	0.06182	0.0557	8.074	8.419	21.45	20.93	23.42	23.86	0.04227	0.05029	13.41	13.44	21.37	20.52	21.11	20.92
598	0.05857	0.05529	8.319	8.376	21.38	20.92	23.17	23.99	0.02959	0.05895	13.12	13.72	21.53	20.1	21.15	21.07
599	0.05381	0.05398	8.049	8.308	21.28	21.34	23.36	24.16	0.04735	0.03952	13.58	13.57	21.3	20.32	21.35	21.02
600	0.04635	0.04507	8.02	8.277	21.51	21.11	23.5	23.89	0.05131	0.04504	13.4	13.31	21.59	20.41	21.04	20.8
601	0.04627	0.07067	7.83	8.14	21.44	20.92	23.4	23.74	0.03704	0.04824	13.34	13.37	21.13	19.72	21.3	21.12
602	0.05998	0.07399	7.871	8.122	21.49	21.16	23.44	23.98	0.03135	0.05059	13.22	13.47	21.15	20.25	21.09	21.48
603	0.04623	0.05508	8.096	7.896	21.01	20.82	23.28	23.39	0.03135	0.03766	13.48	13.36	21.02	19.98	20.75	21.06
604	0.04587	0.0565	7.842	8.046	21.02	21.25	23.53	23.64	0.05026	0.03185	13.04	13.51	21.08	20.11	20.98	20.74
605	0.03697	0.04842	7.954	7.782	21.42	20.68	23.1	24.04	0.0514	0.04321	13.34	13.26	20.85	19.97	20.93	20.49
606	0.04536	0.07192	7.667	8.266	21.22	20.68	23.14	23.36	0.03894	0.04933	12.94	13.38	20.6	20.11	20.87	20.77
607	0.04935	0.04398	7.768	7.825	20.84	20.72	23.18	23.23	0.05076	0.04734	12.91	13.43	20.83	20.09	21.47	20.77
608	0.05544	0.05074	7.797	7.879	20.83	20.29	23.05	23.12	0.0385	0.03421	12.86	12.77	20.77	19.74	20.78	20.31
609	0.04437	0.04085	7.532	7.78	20.74	20.91	23.02	23.14	0.02815	0.04749	12.67	13.08	20.88	19.6	21.06	20.57
610	0.04661	0.02868	7.612	8.027	20.79	20.43	23.03	23.55	0.05347	0.04074	13.01	13.06	20.62	19.51	20.52	20.15
611	0.0342	0.03234	7.407	7.623	20.88	20.28	23.08	22.99	0.03745	0.04544	12.86	12.79	20.49	19.43	20.63	20.53
612	0.03991	0.033	7.411	7.79	20.78	20.43	22.91	22.52	0.04473	0.04605	12.63	12.95	20.29	19.72	20.6	20.62
613	0.03852	0.0573	7.548	7.691	20.46	19.83	22.26	22.9	0.03937	0.04044	12.38	12.79	20.14	19.14	20.14	20.44
614	0.02976	0.04677	7.439	7.673	20.91	19.89	22.37	22.45	0.02665	0.03266	12.2	12.85	19.91	19.29	20.36	19.92
615	0.04226	0.04025	7.583	7.7	20.35	19.82	22.39	22.44	0.01778	0.02571	11.96	12.43	19.9	19.1	20.4	19.85
616	0.03965	0.02571	7.197	7.596	20.33	19.56	21.74	23.02	0.03344	0.04602	12.1	12.04	19.88	18.67	20.04	19.69
617	0.03882	0.03886	7.019	7.265	19.95	19.16	22.33	22.62	0.03027	0.0284	12.16	12.13	19.54	18.68	19.88	19.46
618	0.0284	0.04439	6.896	7.217	19.89	19.26	21.63	22.15	0.02044	0.05794	12.19	11.91	19.49	18.77	19.67	18.9
619	0.02832	0.04043	7.16	7.24	19.48	19.34	21.81	21.96	0.03523	0.05606	11.62	12.26	19.26	18.74	19.61	19.41
620	0.04252	0.03232	6.807	7.369	19.64	19.12	21.63	21.91	0.04811	0.02943	11.53	11.82	19.3	18.71	19.54	18.89
621	0.04024	0.04128	6.862	7.168	19.17	19.14	21.15	21.56	0.04214	0.03594	11.79	11.82	19.13	18.23	19.34	19
622	0.04896	0.02702	6.856	6.949	19.42	18.8	21.4	21.6	0.04167	0.03279	11.29	11.86	19.27	18.18	19.12	18.93
623	0.03244	0.03588	6.735	7.202	18.99	18.86	20.74	21.19	0.03246	0.04579	11.52	11.67	18.5	17.95	19.14	18.85
624	0.02493	0.04164	6.604	6.896	18.75	18.82	20.77	20.59	0.03082	0.05702	11.35	11.3	18.42	17.86	18.89	18.99
625	0.04087	0.03527	6.785	6.896	18.38	17.99	20.6	20.77	0.03782	0.04211	11.16	11.45	18.24	17.97	19.05	18.26
626	0.03743	0.03308	6.511	6.655	18.32	17.89	20.17	20.64	0.03276	0.0351	11.08	11.28	18.03	17.81	18.69	18.35
627	0.04299	0.05107	6.486	6.703	18.06	17.86	20.15	20.95	0.02636	0.04478	11.03	11.25	18.23	17.38	18.63	17.91
628	0.0317	0.03577	6.414	6.714	18.09	18.04	19.93	20.16	0.04972	0.0305	11.04	11.12	17.84	17.34	18.37	18.11
629	0.05529	0.03437	6.355	6.427	17.92	17.85	19.82	20.06	0.04927	0.03869	10.81	10.75	17.76	16.89	18.24	17.9
630	0.04133	0.04679	6.306	6.426	17.88	17.48	19.85	19.83	0.03432	0.02946	10.57	10.79	17.18	16.71	17.93	17.52
631	0.04239	0.01752	6.073	6.379	17.86	17.57	19.56	19.77	0.02281	0.06147	10.08	10.53	17.24	16.66	17.86	17.3
632	0.03805	0.03907	6.125	6.323	17.49	17.13	19.22	19.57	0.03612	0.02102	10.79	10.27	17.13	16.35	17.46	17.52
633	0.03503	0.04832	6.222	6.28	17.06	17.23	18.86	19.53	0.02951	0.02849	10.1	10.29	17.03	16.11	17.52	17.11
634	0.03403	0.02429	5.875	6.209	17.19	16.59	18.78	19.26	0.0185	0.02378	10.18	10.38	16.55	16.04	16.92	17.09
635	0.04164	0.04736	5.844	6.329	17.12	16.64	18.43	18.7	0.02749	0.04796	10.3	10.21	16	15.87	16.89	16.84
636	0.02872	0.04328	5.9	5.896	16.18	16.4	18.42	18.84	0.03462	0.02733	10.12	9.948	16.44	16.12	16.62	17.01
637	0.04765	0.05269	5.637	5.828	16.33	16.03	18.11	18.78	0.0464	0.03722	9.692	10.01	16.26	15.58	16.8	16.36
638	0.03668	0.0372	5.682	5.733	16.42	15.96	18.1	17.93	0.04408	0.02534	9.888	9.644	15.7	15.59	16.56	16.33
639	0.04499	0.05411	5.649	5.618	16.11	15.74	17.44	18.04	0.04233	0.04501	9.539	9.521	15.73	15.51	16.22	16.3
640	0.04016	0.03191	5.691	5.741	15.8	15.33	17.22	17.54	0.02859	0.03205	9.34	9.47	15.89	14.68	16.22	15.93
641	0.03309	0.02934	5.537	5.579	15.56	14.92	17.33	17.64	0.03397	0.04686	9.429	9.348	15.46	14.99	15.76	15.89
642	0.04026	0.05537	5.582	5.655	15.42	15.05	16.98	17.46	0.02381	0.03006	9.283	8.931	15.14	14.78	15.69	15.23
643	0.02517	0.0184	5.283	5.448	15.17	15.25	17.09	17.4	0.04008	0.0306	9.035	9.096	15.08	14.22	15.09	15.06
644	0.04299	0.03607	5.228	5.49	14.98	15.07	16.84	16.54	0.0229	0.01957	8.742	9.045	14.45	14.49	15.74	15.04
645	0.03121	0.04073	4.958	5.248	14.85	14.55	16.48	16.69	0.03131	0.02224	8.67	8.83	14.67	13.77	15.37	15.2
646	0.02262	0.02351	5.233	5.402	14.61	14.5	16.28	16.22	0.03794	0.04168	8.754	8.75	14.54	14.03	14.97	14.8
647	0.04308	0.03466	4.996	5.122	14.38	14.26	15.96	16.69	0.01685	0.02958	8.562	8.758	13.86	13.77	14.56	14.77
648	0.02298	0.03442	4.9	5.228	14.09	13.97	15.89	16.19	0.02772	0.03126	8.579	8.582	14.18	13.59	14.26	14.29
649	0.03554	0.03101	4.784	5.18	13.84	13.99	15.79	15.71	0.01482	0.02364	8.345	8.688	13.97	13.52	14.62	14.31
650	0.0386	0.02233	4.393	5.03	13.94	13.71	15.17	15.53	0.0252	0.04183	7.996	8.267	13.76	12.85	13.75	14.17
Autoloading range A1 - Q313

## Sheet: Results Summary
Results Summary
Regular
Plate	Hole	Group	Sample	Fluorescence Intensity (488/525nm)
Plate 1	A01	Group 1	0xMIC	1.334
Plate 1	B01	Group 1	2xMIC	8.886
Plate 1	C01	Group 1	4xMIC	5.852
Plate 1	D01	Group 1	8xMIC	5.659
Plate 1	E01	Group 1	0xMIC	0.9397
Plate 1	F01	Group 1	2xMIC	9.556
Plate 1	G01	Group 1	4xMIC	5.565
Plate 1	H01	Group 1	8xMIC	5.561
Plate 1	A02	Group 1	0xMIC	1.287
Plate 1	B02	Group 1	2xMIC	9.04
Plate 1	C02	Group 1	4xMIC	5.977
Plate 1	D02	Group 1	8xMIC	6.141
Plate 1	E02	Group 1	0xMIC	0.9182
Plate 1	F02	Group 1	2xMIC	9.564
Plate 1	G02	Group 1	4xMIC	5.745
Plate 1	H02	Group 1	8xMIC	5.514

## Sheet: Basic Information
Basic Information
	Software Version			SkanIt Software 6.0.1 for Microplate Readers RE, ver. 6.0.1.6
	Optical Response Compensation			Yes

## Sheet: Program Information
Program Information
	Program Name			ROS 20min.skax
	Software Version			SkanIt Software for Microplate Readers RE, ver. 6.0.1.6
	Execution time			2022/8/19 17:42:11
	User			SD-20200923GPVY\Administrator

## Sheet: Instrument Information
Instrument Information
	Name			Varioskan LUX
	ESW Version			1.00.38
	Serial No.			22.00 °C
				3020-659
	Instrument Module
		Plate adapter name		96-well adapter for plate without lid
		Plate adapter number		2
		Incubator		Yes
		Gas Control		No
		Top optics		Yes
		Bottom optics		Yes
		Dispenser 1		Yes
		Dispenser 2		Yes

## Sheet: Program Settings
Program Settings
	Measurement order			5
	Turn on stable delay			No
	Check the temperature at the beginning[°C]			No
Fluorescence Intensity
	Wavelength
		Excitation wavelength[nm]		488
		Emission wavelength[nm]		525
	Optical path			top reading
	Excitation bandwidth[nm]			12
	Dynamic range			Automatic
	Measurement time[ms]			100
Fluorescence Spectroscopy
	Type			Emission Spectrum
	Wavelength range
		Start[nm]		350
		End[nm]		650
		Step length[nm]		1
	Fitting wavelength			525
	Optical path			top reading
	Excitation bandwidth[nm]			12
	Dynamic range			Automatic
	Measurement time[ms]			100

## Sheet: Run Log
Run Log
	Time	Events	Information
	2022/8/19 17:42:11	Procedures ROS 20min.skax Launched
	2022/8/19 17:42:12	Temperature	26.4°C
	2022/8/19 17:42:12	Step Fluorescence Intensity Activated
	2022/8/19 17:42:17	Calibration	Fluorescence Intensity 1.00378 45677
	2022/8/19 17:42:25	Steps Fluorescence Intensity Ended
	2022/8/19 17:42:25	Step Fluorescence Spectroscopy Activated
	2022/8/19 17:42:56	Temperature	26.4°C
	2022/8/19 17:43:56	Temperature	26.4°C
	2022/8/19 17:44:56	Temperature	26.4°C
	2022/8/19 17:45:56	Temperature	26.5°C
	2022/8/19 17:46:56	Temperature	26.5°C
	2022/8/19 17:47:56	Temperature	26.5°C
	2022/8/19 17:48:56	Temperature	26.5°C
	2022/8/19 17:49:56	Temperature	26.5°C
	2022/8/19 17:50:56	Temperature	26.5°C
	2022/8/19 17:51:56	Temperature	26.5°C
	2022/8/19 17:52:56	Temperature	26.5°C
	2022/8/19 17:53:48	Step Fluorescence Spectroscopy Ended
	2022/8/19 17:53:48	Tool Warning	3020-659: 107: Calibration validity has expired.
	2022/8/19 17:53:48	Temperature	26.5°C
	2022/8/19 17:53:52	Procedures ROS 20min.skax Ended

## Sheet: Plate Layout
Name	Plate 1
Board type formwork	ANSI/SBS Standard, 96-well
	1	2	3	4	5	6	7	8	9	10	11	12
A	0xMIC	0xMIC
	Group 1	Group 1
	1:1	1:1
B	2xMIC	2xMIC
	Group 1	Group 1
	1:1	1:1
C	4xMIC	4xMIC
	Group 1	Group 1
	1:1	1:1
D	8xMIC	8xMIC
	Group 1	Group 1
	1:1	1:1
E	0xMIC	0xMIC
	Group 1	Group 1
	1:1	1:1
F	2xMIC	2xMIC
	Group 1	Group 1
	1:1	1:1
G	4xMIC	4xMIC
	Group 1	Group 1
	1:1	1:1
H	8xMIC	8xMIC
	Group 1	Group 1
	1:1	1:1
